# Supplementary material for: (E)-2-(Isonicotinoylhydrazonometh­yl)benzoic acid methanol monosolvate
Source: Acta Crystallogr Sect E Struct Rep Online. 2009 Sep 30;65(Pt 10):o2578. doi: 10.1107/S1600536809038902 (PMC2970267; doi:10.1107/S1600536809038902)
Supplement: Supplementary file 1 [file e-65-o2578-sup1.cif]

##############################################################################
###                                                                        ###
###        Electronic paper (Acta Crystallographica Section E)             ###
###                                                                        ###
##############################################################################
#                                                                            #
# This CIF contains the data in a paper accepted for publication in Acta     #
# Crystallographica Section E. It conforms to the requirements of Notes      #
# for Authors for Section E, and has been peer reviewed under the auspices   #
# of the IUCr Commission on Journals.                                        #
#                                                                            #
# Full details of the Crystallographic Information File format               #
# are given in the paper "The Crystallographic Information File (CIF):       #
# a New Standard Archive File for Crystallography" by S. R. Hall, F. H.      #
# Allen and I. D. Brown [Acta Cryst. (1991), A47, 655-685].                  #
#                                                                            #
# The current version of the core CIF dictionary is obtainable from          #
# ftp://ftp.iucr.org/pub/cif_core.dic. The current version number is 2.4.    #
#                                                                            #
# Software is freely available for graphical display of the structure(s) in  #
# this CIF.  For information consult the CIF home page http://www.iucr.org/  #
# cif/home.html                                                              #
#                                                                            #
# This file may be used for bona fide research purposes within the           #
# scientific community so long as proper attribution is given to the journal # 
# article from which it was obtained.                                        #
#                                                                            #
##############################################################################
                                             
data_I
_audit_creation_method     SHELXL-97
_chemical_name_systematic
;
(<i>E</i>)-2-(Isonicotinoylhydrazonomethyl)benzoic acid methanol monosolvate
;
_chemical_name_common
;
(<i>E</i>)-<i>N</i>'-(2-Carboxybenzylidene)isonicotinohydrazide methanol
monosolvate
;
_chemical_formula_moiety     'C14 H11 N3 O3, C H4 O'
_chemical_formula_sum     'C15 H15 N3 O4'
_chemical_formula_iupac     'C14 H11 N3 O3, C H4 O'
_chemical_formula_weight     301.30
_chemical_melting_point     ?
_symmetry_cell_setting     'Monoclinic'
_symmetry_space_group_name_H-M     'P 21/n'
_symmetry_space_group_name_Hall     '-P 2yn'
loop_
    _symmetry_equiv_pos_as_xyz
    'x, y, z'
    '-x+1/2, y+1/2, -z+1/2'
    '-x, -y, -z'
    'x-1/2, -y-1/2, z-1/2'
_cell_length_a     6.9768(11)
_cell_length_b     12.2103(13)
_cell_length_c     17.2650(19)
_cell_angle_alpha     90.00
_cell_angle_beta     95.4970(10)
_cell_angle_gamma     90.00
_cell_volume     1464.0(3)
_cell_formula_units_Z     4
_cell_measurement_reflns_used     1170
_cell_measurement_theta_min     2.37
_cell_measurement_theta_max     21.51
_cell_measurement_temperature     298(2)
_exptl_crystal_description     block
_exptl_crystal_colour     yellow
_exptl_crystal_size_max     0.43
_exptl_crystal_size_mid     0.19
_exptl_crystal_size_min     0.15
_exptl_crystal_density_diffrn     1.367
_exptl_crystal_density_meas     ?
_exptl_crystal_density_method     'not measured'
_exptl_crystal_F_000     632
_exptl_absorpt_coefficient_mu     0.101
_exptl_absorpt_correction_type     multi-scan
_exptl_absorpt_process_details     '(SADABS; Sheldrick, 1996)'
_exptl_absorpt_correction_T_min     0.9577
_exptl_absorpt_correction_T_max     0.9850
_exptl_special_details
;
;
_diffrn_ambient_temperature     298(2)
_diffrn_radiation_type     MoK\a
_diffrn_radiation_wavelength     0.71073
_diffrn_radiation_source     'fine-focus sealed tube'
_diffrn_radiation_monochromator     graphite
_diffrn_measurement_device_type     'Siemens SMART CCD area-detector'
_diffrn_measurement_method     '\f and \w'
_diffrn_detector_area_resol_mean     ?
_diffrn_reflns_number     7290
_diffrn_reflns_av_R_equivalents     0.0760
_diffrn_reflns_av_sigmaI/netI     0.0887
_diffrn_reflns_theta_min     2.05
_diffrn_reflns_theta_max     25.02
_diffrn_reflns_theta_full     25.02
_diffrn_measured_fraction_theta_max     0.971
_diffrn_measured_fraction_theta_full     0.971
_diffrn_reflns_limit_h_min     -8
_diffrn_reflns_limit_h_max     8
_diffrn_reflns_limit_k_min     -12
_diffrn_reflns_limit_k_max     14
_diffrn_reflns_limit_l_min     -19
_diffrn_reflns_limit_l_max     20
_diffrn_standards_number     ?
_diffrn_standards_interval_count     ?
_diffrn_standards_interval_time     ?
_diffrn_standards_decay_%     ?
_reflns_number_total     2508
_reflns_number_gt     1233
_reflns_threshold_expression     I>2\s(I)
_refine_ls_structure_factor_coef     Fsqd
_refine_ls_matrix_type     full
_refine_ls_R_factor_all     0.1218
_refine_ls_R_factor_gt     0.0498
_refine_ls_wR_factor_gt     0.1041
_refine_ls_wR_factor_ref     0.1406
_refine_ls_goodness_of_fit_ref     0.991
_refine_ls_restrained_S_all     0.991
_refine_ls_number_reflns     2508
_refine_ls_number_parameters     199
_refine_ls_number_restraints     0
_refine_ls_hydrogen_treatment     constr
_refine_ls_weighting_scheme     calc
_refine_ls_weighting_details
                 'calc w=1/[\s^2^(Fo^2^)+(0.0559P)^2^] where P=(Fo^2^+2Fc^2^)/3'
_atom_sites_solution_hydrogens     geom
_atom_sites_solution_primary     direct
_atom_sites_solution_secondary     difmap
_refine_ls_shift/su_max     0.000
_refine_ls_shift/su_mean     0.000
_refine_diff_density_max     0.338
_refine_diff_density_min     -0.192
_refine_ls_extinction_method     none
_refine_ls_extinction_coef     ?
loop_
    _atom_type_symbol
    _atom_type_description
    _atom_type_scat_dispersion_real
    _atom_type_scat_dispersion_imag
    _atom_type_scat_source
    'C' 'C' 0.0033 0.0016
                         'International Tables Vol C Tables 4.2.6.8 and 6.1.1.4'
    'H' 'H' 0.0000 0.0000
                         'International Tables Vol C Tables 4.2.6.8 and 6.1.1.4'
    'N' 'N' 0.0061 0.0033
                         'International Tables Vol C Tables 4.2.6.8 and 6.1.1.4'
    'O' 'O' 0.0106 0.0060
                         'International Tables Vol C Tables 4.2.6.8 and 6.1.1.4'
_computing_data_collection     'SMART (Siemens, 1996)'
_computing_cell_refinement     'SAINT (Siemens, 1996)'
_computing_data_reduction     'SAINT (Siemens, 1996)'
_computing_structure_solution     'SHELXS97 (Sheldrick, 2008)'
_computing_structure_refinement     'SHELXL97 (Sheldrick, 2008)'
_computing_molecular_graphics     'SHELXTL (Sheldrick, 2008)'
_computing_publication_material     'SHELXTL (Sheldrick, 2008)'
loop_
    _atom_site_type_symbol
    _atom_site_label
    _atom_site_fract_x
    _atom_site_fract_y
    _atom_site_fract_z
    _atom_site_U_iso_or_equiv
    _atom_site_adp_type
    _atom_site_calc_flag
    _atom_site_refinement_flags
    _atom_site_occupancy
    _atom_site_disorder_assembly
    _atom_site_disorder_group
    N N1 0.2762(4) 0.52906(18) 0.52873(12) 0.0371(7) Uani d . 1 . .
    H H1 0.3076 0.5854 0.5570 0.045 Uiso calc R 1 . .
    N N2 0.2993(4) 0.42528(18) 0.55868(14) 0.0390(7) Uani d . 1 . .
    N N3 0.1111(4) 0.8638(2) 0.36585(14) 0.0438(7) Uani d . 1 . .
    O O1 0.1643(3) 0.46359(16) 0.41058(12) 0.0537(7) Uani d . 1 . .
    O O2 0.5588(3) 0.46550(16) 0.77984(11) 0.0523(7) Uani d . 1 . .
    H H2 0.5752 0.5125 0.8137 0.078 Uiso calc R 1 . .
    O O3 0.4040(4) 0.38081(18) 0.86917(13) 0.0654(8) Uani d . 1 . .
    O O4 0.4701(4) 0.3132(2) 0.38940(15) 0.0876(10) Uani d . 1 . .
    H H4 0.3697 0.3467 0.3775 0.131 Uiso calc R 1 . .
    C C1 0.2034(5) 0.5407(2) 0.45415(17) 0.0361(8) Uani d . 1 . .
    C C2 0.1221(5) 0.8462(3) 0.44169(18) 0.0474(9) Uani d . 1 . .
    H H2A 0.1103 0.9057 0.4745 0.057 Uiso calc R 1 . .
    C C3 0.1501(5) 0.7440(2) 0.47459(17) 0.0406(9) Uani d . 1 . .
    H H3 0.1551 0.7347 0.5282 0.049 Uiso calc R 1 . .
    C C4 0.1704(4) 0.6558(2) 0.42630(15) 0.0312(7) Uani d . 1 . .
    C C5 0.1561(5) 0.6736(2) 0.34726(16) 0.0380(8) Uani d . 1 . .
    H H5 0.1660 0.6155 0.3131 0.046 Uiso calc R 1 . .
    C C6 0.1271(5) 0.7785(3) 0.31942(18) 0.0429(9) Uani d . 1 . .
    H H6 0.1183 0.7900 0.2659 0.052 Uiso calc R 1 . .
    C C7 0.3532(4) 0.4180(2) 0.63048(16) 0.0347(8) Uani d . 1 . .
    H H7 0.3768 0.4809 0.6602 0.042 Uiso calc R 1 . .
    C C8 0.3783(4) 0.3093(2) 0.66650(17) 0.0322(8) Uani d . 1 . .
    C C9 0.4202(5) 0.2943(2) 0.74724(17) 0.0353(8) Uani d . 1 . .
    C C10 0.4338(5) 0.1888(2) 0.77718(19) 0.0456(9) Uani d . 1 . .
    H H10 0.4572 0.1786 0.8306 0.055 Uiso calc R 1 . .
    C C11 0.4133(5) 0.0993(3) 0.7289(2) 0.0548(10) Uani d . 1 . .
    H H11 0.4255 0.0290 0.7496 0.066 Uiso calc R 1 . .
    C C12 0.3750(5) 0.1135(3) 0.6503(2) 0.0551(10) Uani d . 1 . .
    H H12 0.3624 0.0530 0.6175 0.066 Uiso calc R 1 . .
    C C13 0.3551(5) 0.2177(2) 0.61980(18) 0.0434(9) Uani d . 1 . .
    H H13 0.3254 0.2264 0.5665 0.052 Uiso calc R 1 . .
    C C14 0.4585(5) 0.3846(3) 0.80510(18) 0.0416(9) Uani d . 1 . .
    C C15 0.4316(6) 0.2034(3) 0.3937(2) 0.0742(13) Uani d . 1 . .
    H H15A 0.4264 0.1828 0.4471 0.111 Uiso calc R 1 . .
    H H15B 0.5314 0.1626 0.3720 0.111 Uiso calc R 1 . .
    H H15C 0.3101 0.1879 0.3648 0.111 Uiso calc R 1 . .
loop_
    _atom_site_aniso_label
    _atom_site_aniso_U_11
    _atom_site_aniso_U_22
    _atom_site_aniso_U_33
    _atom_site_aniso_U_12
    _atom_site_aniso_U_13
    _atom_site_aniso_U_23
    N1 0.0488(19) 0.0284(14) 0.0325(15) 0.0004(13) -0.0045(13) 0.0009(11)
    N2 0.0479(19) 0.0308(14) 0.0365(15) -0.0022(13) -0.0049(13) 0.0049(12)
    N3 0.046(2) 0.0452(16) 0.0389(16) 0.0059(14) -0.0003(13) 0.0045(13)
    O1 0.076(2) 0.0369(12) 0.0436(13) 0.0013(12) -0.0172(12) -0.0072(11)
    O2 0.078(2) 0.0419(13) 0.0375(13) -0.0119(13) 0.0066(12) -0.0091(10)
    O3 0.099(2) 0.0622(16) 0.0371(14) 0.0029(15) 0.0188(14) 0.0043(12)
    O4 0.091(3) 0.0691(19) 0.096(2) -0.0088(17) -0.0259(17) -0.0136(15)
    C1 0.041(2) 0.0362(18) 0.0302(17) 0.0006(16) -0.0025(15) -0.0011(14)
    C2 0.063(3) 0.045(2) 0.0339(19) 0.0114(18) 0.0027(16) -0.0026(15)
    C3 0.055(3) 0.0425(19) 0.0232(17) 0.0076(17) 0.0002(16) 0.0029(14)
    C4 0.030(2) 0.0366(17) 0.0266(16) 0.0033(14) 0.0013(13) -0.0005(13)
    C5 0.041(2) 0.0438(19) 0.0284(17) 0.0048(16) 0.0018(15) -0.0019(14)
    C6 0.046(2) 0.054(2) 0.0286(18) 0.0026(18) -0.0005(16) 0.0094(16)
    C7 0.041(2) 0.0315(17) 0.0309(17) -0.0005(15) -0.0007(14) 0.0031(13)
    C8 0.028(2) 0.0290(17) 0.0388(18) -0.0009(14) 0.0007(14) 0.0024(14)
    C9 0.034(2) 0.0332(17) 0.0374(18) 0.0021(15) -0.0006(15) 0.0079(14)
    C10 0.051(2) 0.041(2) 0.044(2) 0.0005(17) 0.0033(17) 0.0115(16)
    C11 0.061(3) 0.0333(19) 0.069(3) -0.0039(18) 0.001(2) 0.0131(18)
    C12 0.067(3) 0.032(2) 0.066(2) -0.0038(18) 0.001(2) -0.0039(18)
    C13 0.048(3) 0.0372(19) 0.0430(19) -0.0029(17) -0.0059(17) -0.0002(15)
    C14 0.050(2) 0.0410(19) 0.0329(18) 0.0089(18) 0.0001(16) 0.0054(15)
    C15 0.085(4) 0.058(3) 0.077(3) -0.005(2) -0.004(2) -0.007(2)
loop_
    _geom_bond_atom_site_label_1
    _geom_bond_atom_site_label_2
    _geom_bond_site_symmetry_2
    _geom_bond_distance
    _geom_bond_publ_flag
    N1 C1 . 1.346(3) ?
    N1 N2 . 1.372(3) ?
    N1 H1 . 0.8600 ?
    N2 C7 . 1.264(3) ?
    N3 C2 . 1.322(4) ?
    N3 C6 . 1.325(4) ?
    O1 C1 . 1.219(3) ?
    O2 C14 . 1.309(4) ?
    O2 H2 . 0.8200 ?
    O3 C14 . 1.205(3) ?
    O4 C15 . 1.371(4) ?
    O4 H4 . 0.8200 ?
    C1 O1 1 1.219(3) ?
    C1 C4 . 1.496(4) ?
    C2 C3 . 1.377(4) ?
    C2 H2A . 0.9300 ?
    C3 C4 . 1.377(4) ?
    C3 H3 . 0.9300 ?
    C4 C5 . 1.376(4) ?
    C5 C6 . 1.376(4) ?
    C5 H5 . 0.9300 ?
    C6 H6 . 0.9300 ?
    C7 C8 . 1.469(4) ?
    C7 H7 . 0.9300 ?
    C8 C13 . 1.380(4) ?
    C8 C9 . 1.409(4) ?
    C9 C10 . 1.388(4) ?
    C9 C14 . 1.495(4) ?
    C10 C11 . 1.374(4) ?
    C10 H10 . 0.9300 ?
    C11 C12 . 1.369(4) ?
    C11 H11 . 0.9300 ?
    C12 C13 . 1.378(4) ?
    C12 H12 . 0.9300 ?
    C13 H13 . 0.9300 ?
    C15 H15A . 0.9600 ?
    C15 H15B . 0.9600 ?
    C15 H15C . 0.9600 ?
loop_
    _geom_angle_atom_site_label_1
    _geom_angle_atom_site_label_2
    _geom_angle_atom_site_label_3
    _geom_angle_site_symmetry_1
    _geom_angle_site_symmetry_3
    _geom_angle
    _geom_angle_publ_flag
    C1 N1 N2 . . 118.6(2) ?
    C1 N1 H1 . . 120.7 ?
    N2 N1 H1 . . 120.7 ?
    C7 N2 N1 . . 116.6(2) ?
    C2 N3 C6 . . 118.1(3) ?
    C14 O2 H2 . . 109.5 ?
    C15 O4 H4 . . 109.5 ?
    O1 C1 N1 1 . 123.4(3) ?
    O1 C1 N1 . . 123.4(3) ?
    O1 C1 C4 1 . 120.6(3) ?
    O1 C1 C4 . . 120.6(3) ?
    N1 C1 C4 . . 116.0(3) ?
    N3 C2 C3 . . 123.3(3) ?
    N3 C2 H2A . . 118.4 ?
    C3 C2 H2A . . 118.4 ?
    C2 C3 C4 . . 118.5(3) ?
    C2 C3 H3 . . 120.7 ?
    C4 C3 H3 . . 120.7 ?
    C5 C4 C3 . . 118.3(3) ?
    C5 C4 C1 . . 117.5(2) ?
    C3 C4 C1 . . 124.2(2) ?
    C6 C5 C4 . . 119.2(3) ?
    C6 C5 H5 . . 120.4 ?
    C4 C5 H5 . . 120.4 ?
    N3 C6 C5 . . 122.5(3) ?
    N3 C6 H6 . . 118.7 ?
    C5 C6 H6 . . 118.7 ?
    N2 C7 C8 . . 119.4(3) ?
    N2 C7 H7 . . 120.3 ?
    C8 C7 H7 . . 120.3 ?
    C13 C8 C9 . . 118.3(3) ?
    C13 C8 C7 . . 118.9(3) ?
    C9 C8 C7 . . 122.8(3) ?
    C10 C9 C8 . . 119.3(3) ?
    C10 C9 C14 . . 115.7(3) ?
    C8 C9 C14 . . 124.9(3) ?
    C11 C10 C9 . . 120.9(3) ?
    C11 C10 H10 . . 119.6 ?
    C9 C10 H10 . . 119.6 ?
    C12 C11 C10 . . 120.0(3) ?
    C12 C11 H11 . . 120.0 ?
    C10 C11 H11 . . 120.0 ?
    C11 C12 C13 . . 119.9(3) ?
    C11 C12 H12 . . 120.0 ?
    C13 C12 H12 . . 120.0 ?
    C12 C13 C8 . . 121.6(3) ?
    C12 C13 H13 . . 119.2 ?
    C8 C13 H13 . . 119.2 ?
    O3 C14 O2 . . 124.1(3) ?
    O3 C14 C9 . . 122.2(3) ?
    O2 C14 C9 . . 113.7(3) ?
    O4 C15 H15A . . 109.5 ?
    O4 C15 H15B . . 109.5 ?
    H15A C15 H15B . . 109.5 ?
    O4 C15 H15C . . 109.5 ?
    H15A C15 H15C . . 109.5 ?
    H15B C15 H15C . . 109.5 ?
loop_
    _geom_hbond_atom_site_label_D
    _geom_hbond_atom_site_label_H
    _geom_hbond_atom_site_label_A
    _geom_hbond_site_symmetry_A
    _geom_hbond_distance_DH
    _geom_hbond_distance_HA
    _geom_hbond_distance_DA
    _geom_hbond_angle_DHA
    N1 H1 O4 3_666 0.86 2.13 2.891(3) 148.1
    O4 H4 O1 1 0.82 2.14 2.864(4) 147.6
    O2 H2 N3 4_676 0.82 1.76 2.565(3) 165.2
data_global
_journal_date_recd_electronic     2009-09-14
_journal_date_accepted     2009-09-25
_journal_name_full     'Acta Crystallographica, Section E'
_journal_year     2009
_journal_volume     65
_journal_issue     10
_journal_page_first     o2578
_journal_page_last     o2578
_journal_paper_category     QO
_journal_coeditor_code     BQ2160
_publ_contact_author_name     'Prof. Handong Yin'
_publ_contact_author_address
;
  College of Chemistry and Chemical Engineering
  Liaocheng University
  Shandong 252059
  People's Republic of China
;
_publ_contact_author_email     handongyin@163.com
_publ_contact_author_fax     '86 635 8239121'
_publ_contact_author_phone     '86 635 8239121'
_publ_section_title
;
(<i>E</i>)-2-(Isonicotinoylhydrazonomethyl)benzoic acid methanol monosolvate
;
loop_
    _publ_author_name
    _publ_author_address
    'Wenkuan Li'
;
  College of Chemistry and Chemical Engineering
  Liaocheng University
  Shandong 252059
  People's Republic of China
;
    'Handong Yin'
;
  College of Chemistry and Chemical Engineering
  Liaocheng University
  Shandong 252059
  People's Republic of China
;
    'Liyuan Wen'
;
  College of Chemistry and Chemical Engineering
  Liaocheng University
  Shandong 252059
  People's Republic of China
;
    'Jichun Cui'
;
  College of Chemistry and Chemical Engineering
  Liaocheng University
  Shandong 252059
  People's Republic of China
;
    'Daqi Wang'
;
  College of Chemistry and Chemical Engineering
  Liaocheng University
  Shandong 252059
  People's Republic of China
;
