# Supplementary material for: (E)-2-(Isonicotinoylhydrazonometh­yl)benzoic acid methanol monosolvate
Source: Acta Crystallogr Sect E Struct Rep Online. 2009 Sep 30;65(Pt 10):o2578. doi: 10.1107/S1600536809038902 (PMC2970267; doi:10.1107/S1600536809038902)
Supplement: Supplementary file 2 [file e-65-o2578-Isup2.hkl]

# 
# h,k,l, Fc-squared, Fo-squared, sigma(Fo-squared) and status flag 
# 
data_I
_shelx_title ' 090109b in P2(1)/n' 
_shelx_refln_list_code          4 
_shelx_F_calc_maximum      234.33 
_exptl_crystal_F_000       632.00 
_reflns_d_resolution_high  0.8403 
 
loop_ 
 _symmetry_equiv_pos_as_xyz 
 'x, y, z' 
 '-x+1/2, y+1/2, -z+1/2' 
 '-x, -y, -z' 
 'x-1/2, -y-1/2, z-1/2' 
 
_cell_length_a     6.9768 
_cell_length_b    12.2103 
_cell_length_c    17.2650 
_cell_angle_alpha  90.000 
_cell_angle_beta   95.497 
_cell_angle_gamma  90.000 
 
_shelx_F_squared_multiplier     1.000 
 
loop_ 
 _refln_index_h 
 _refln_index_k 
 _refln_index_l 
 _refln_F_squared_calc 
 _refln_F_squared_meas 
 _refln_F_squared_sigma 
 _refln_observed_status 
   2   0   0      201.66      217.53     17.96 o 
   4   0   0     4754.28     4533.56    136.68 o 
   6   0   0        5.19      -16.30     13.42 o 
   8   0   0        0.01      -19.37     22.34 o 
   1   1   0     2686.16     2567.86     62.92 o 
   3   1   0      268.71      233.81     14.66 o 
   4   1   0      165.92      181.04     12.62 o 
   5   1   0       40.62       45.82      8.94 o 
   7   1   0        7.68      -10.74     14.07 o 
   8   1   0       12.44       50.47     30.09 o 
   0   2   0     2025.84     1969.56     58.66 o 
   1   2   0      231.68      231.14      7.78 o 
   2   2   0     2366.19     2206.98     43.92 o 
   3   2   0      792.66      740.40     30.76 o 
   4   2   0     1055.80     1074.78     29.49 o 
   5   2   0        3.09       -3.82      5.84 o 
   6   2   0        1.62       -7.48      7.89 o 
   7   2   0       39.47       23.24     20.94 o 
   8   2   0       20.14        9.94     25.15 o 
   1   3   0      357.10      383.87     11.57 o 
   2   3   0        0.44       -0.22      3.34 o 
   3   3   0        0.77       -4.67      3.12 o 
   4   3   0       15.44       10.75      5.23 o 
   5   3   0      168.44      200.61     13.59 o 
   6   3   0       11.55        1.95     10.17 o 
   7   3   0        2.97        5.05     15.87 o 
   8   3   0        3.28       14.31     22.19 o 
   0   4   0      284.47      257.22     10.86 o 
   1   4   0      123.29      122.79      5.75 o 
   2   4   0      494.30      470.25     17.91 o 
   3   4   0      292.47      280.64     13.41 o 
   4   4   0      229.33      242.27     11.67 o 
   5   4   0      292.80      338.76     31.97 o 
   6   4   0        1.64       -4.70      9.10 o 
   7   4   0      170.67      180.02     27.63 o 
   1   5   0       49.32       50.95      6.19 o 
   2   5   0     1605.25     1646.32     48.87 o 
   3   5   0      410.29      383.51     19.01 o 
   4   5   0      209.10      216.11     14.46 o 
   5   5   0      130.05      113.10     22.66 o 
   6   5   0        1.56      -12.22     12.50 o 
   7   5   0        4.78       -0.33     18.89 o 
   0   6   0      202.24      182.55     10.47 o 
   1   6   0      303.83      300.01      8.77 o 
   2   6   0      199.19      202.16      9.09 o 
   3   6   0       39.70       30.52     13.92 o 
   4   6   0       12.40        5.21      6.92 o 
   5   6   0      210.45      225.39     20.03 o 
   6   6   0        3.49      -11.64     11.95 o 
   7   6   0        8.80        8.13     16.80 o 
   1   7   0       47.74       36.15      5.79 o 
   2   7   0      472.71      403.78     19.80 o 
   3   7   0       78.86      104.28     20.25 o 
   4   7   0        0.00      -11.19      7.46 o 
   5   7   0       53.92       60.89     16.28 o 
   6   7   0        2.77       -3.11     12.92 o 
   7   7   0        3.63        4.79     16.68 o 
   0   8   0      286.64      282.33     13.14 o 
   1   8   0      198.35      192.30      9.22 o 
   2   8   0        0.49       -8.67      5.78 o 
   3   8   0      108.51      145.87     28.23 o 
   4   8   0       23.51       17.44     10.16 o 
   5   8   0       34.59       25.93     12.64 o 
   6   8   0        0.04       -7.84     13.98 o 
   1   9   0        8.35        3.53      5.08 o 
   2   9   0      419.29      363.65     24.47 o 
   3   9   0        1.04       -2.28      8.28 o 
   4   9   0       41.45       51.92     13.55 o 
   5   9   0       28.48       15.85     12.68 o 
   6   9   0       26.29       18.95     23.18 o 
   1  10   0       99.58      108.72     14.16 o 
   2  10   0      381.36      387.30     25.95 o 
   3  10   0       83.95       90.65     19.88 o 
   4  10   0        4.07        3.60     11.32 o 
   5  10   0        0.03        2.68     13.41 o 
   1  11   0       12.50        6.13      9.29 o 
   2  11   0        7.30        6.96     10.01 o 
   3  11   0       76.15       52.35     12.75 o 
   4  11   0      314.87      331.38     46.97 o 
   5  11   0       68.09      100.44     20.17 o 
   0  12   0      272.05      230.77     34.30 o 
   1  12   0       51.07       34.91     14.53 o 
   2  12   0       36.06       24.14     12.42 o 
   3  12   0        2.42       -0.50     13.76 o 
   4  12   0        0.38      -13.40     10.94 o 
   1  13   0        0.90       -0.11     11.33 o 
   2  13   0        4.83       15.52     11.10 o 
   3  13   0       66.52       81.13     18.00 o 
   0  14   0      106.06      165.99     33.68 o 
   1  14   0       15.76       10.27     14.08 o 
   2  14   0        1.89      -12.99     11.61 o 
  -7   0   1        0.55        7.09     15.75 o 
  -5   0   1        2.24      -12.13      8.09 o 
  -1   0   1     1118.95     1235.10     58.89 o 
   1   0   1       91.69       83.31      7.52 o 
   3   0   1     2659.77     2635.10     82.05 o 
   5   0   1      266.16      278.06     23.98 o 
   7   0   1       85.50       96.61     29.08 o 
  -8   1   1       49.99       60.12     29.75 o 
  -7   1   1       48.79       28.74     11.59 o 
  -6   1   1       65.42       82.99     12.14 o 
  -4   1   1     2009.65     1881.78     67.58 o 
  -3   1   1        1.97       -1.11      5.25 o 
  -2   1   1     5453.20     5402.55    160.59 o 
  -1   1   1       95.36       94.90      5.05 o 
   0   1   1     4296.02     4275.86     88.05 o 
   1   1   1     3814.66     3731.52     89.81 o 
   2   1   1     4782.90     4661.47     94.61 o 
   4   1   1      147.43      192.66     19.05 o 
   5   1   1      427.00      393.45     19.91 o 
   6   1   1      173.77      201.39     25.41 o 
   7   1   1       35.29       38.83     16.17 o 
   8   1   1        0.92       16.90     24.70 o 
  -8   2   1        0.28        9.88     25.43 o 
  -7   2   1        0.80       -7.10     12.66 o 
  -6   2   1      205.24      278.05     33.26 o 
  -5   2   1       98.71       99.56     13.86 o 
  -2   2   1      791.62      812.79     21.37 o 
  -1   2   1      368.64      327.62      9.24 o 
   0   2   1      267.59      261.66      6.84 o 
   1   2   1      170.43      202.37      8.52 o 
   2   2   1      259.49      245.88      9.23 o 
   3   2   1     1073.23     1053.83     47.49 o 
   4   2   1      579.88      572.15     32.99 o 
   5   2   1       52.64       52.12     10.60 o 
   6   2   1       12.39       28.70     13.38 o 
   7   2   1        1.64        0.84     20.10 o 
   8   2   1       41.22       44.68     29.36 o 
  -8   3   1       15.62       40.62     24.22 o 
  -7   3   1       18.13      -11.18     15.20 o 
  -6   3   1       21.80       14.82      9.43 o 
  -4   3   1        0.06       -3.62      4.89 o 
  -3   3   1       92.42      101.75      8.92 o 
  -1   3   1     4468.34     4674.39    132.47 o 
   0   3   1     4154.60     4017.31     75.05 o 
   1   3   1     2684.08     2601.36     63.32 o 
   2   3   1      707.40      712.99     17.33 o 
   3   3   1        0.31       -5.71      3.81 o 
   4   3   1      229.19      247.88     14.21 o 
   5   3   1      115.12      118.37     15.03 o 
   6   3   1       94.75       88.62     20.28 o 
   7   3   1        0.31       18.46     18.58 o 
   8   3   1        0.01        2.69     19.24 o 
  -7   4   1        0.47        2.24     12.02 o 
  -6   4   1        3.94       -2.37      9.44 o 
  -5   4   1        1.54       -9.50      7.36 o 
  -3   4   1      700.41      635.22     22.06 o 
  -2   4   1      291.51      262.82      9.73 o 
  -1   4   1     1224.13     1182.56     25.14 o 
   0   4   1      308.02      262.75      8.67 o 
   2   4   1      318.36      316.97     13.86 o 
   3   4   1      295.70      282.69     12.78 o 
   4   4   1      121.83      145.69     14.37 o 
   5   4   1      154.88      169.88     26.08 o 
   6   4   1        0.46        6.06     11.99 o 
   7   4   1        8.78       29.72     23.89 o 
  -7   5   1       24.10       27.43     13.74 o 
  -6   5   1       30.96       30.85     11.90 o 
  -5   5   1       99.93       84.27     31.14 o 
  -4   5   1       14.43        5.63      6.81 o 
  -3   5   1       41.47       31.82      6.44 o 
  -2   5   1       26.32       22.28      3.99 o 
  -1   5   1     2303.95     2268.62     48.08 o 
   0   5   1     1043.09     1092.97     21.15 o 
   1   5   1        8.18        3.94      3.62 o 
   3   5   1     1065.54     1006.44     27.34 o 
   4   5   1       15.02       16.12     10.03 o 
   5   5   1      165.26      177.32     23.55 o 
   7   5   1        0.01      -12.91     14.12 o 
  -7   6   1        8.15       -2.13     16.16 o 
  -6   6   1       82.37       58.74     14.85 o 
  -5   6   1       53.69       35.95     20.16 o 
  -4   6   1        3.97        2.63      6.36 o 
  -3   6   1      916.41      927.76     28.85 o 
  -2   6   1      233.24      240.46      8.87 o 
  -1   6   1      398.41      387.98      9.40 o 
   0   6   1       33.10       29.78      4.27 o 
   1   6   1     1081.96     1091.00     28.09 o 
   2   6   1       38.27       35.52      5.82 o 
   3   6   1      159.94      155.35     22.13 o 
   4   6   1      327.96      323.18     21.29 o 
   5   6   1        4.83      -11.95     12.60 o 
   6   6   1       54.18       55.78     18.00 o 
   7   6   1       28.68       37.12     18.13 o 
  -7   7   1        3.82      -15.99     16.53 o 
  -6   7   1        0.10       -5.25     10.66 o 
  -5   7   1       33.63       12.02      9.12 o 
  -4   7   1       28.96       33.06      8.59 o 
  -3   7   1      483.99      482.70     23.28 o 
  -2   7   1       18.02        8.67      4.26 o 
  -1   7   1      110.06      120.02      8.13 o 
   0   7   1      353.98      343.99     10.01 o 
   1   7   1        1.53       -2.00      3.98 o 
   2   7   1       19.45       16.23      5.47 o 
   3   7   1      291.40      287.36     17.33 o 
   4   7   1        1.55       -4.46      7.68 o 
   5   7   1       14.28       13.75     15.89 o 
   6   7   1        7.06       22.88     15.27 o 
   7   7   1        1.36       -3.16     17.33 o 
  -6   8   1       10.90        6.97     14.63 o 
  -5   8   1        0.07       -5.80      8.73 o 
  -4   8   1        0.19      -10.73      7.15 o 
  -3   8   1       22.60       18.67      7.65 o 
  -2   8   1        3.35       -3.20      5.59 o 
  -1   8   1      418.42      403.43     13.43 o 
   0   8   1       27.31       19.70      4.43 o 
   1   8   1      524.80      467.08     21.74 o 
   3   8   1       10.50        9.43      8.12 o 
   4   8   1       51.09       59.38     13.06 o 
   5   8   1       24.57       32.50     15.41 o 
   6   8   1        1.29       -8.40     13.07 o 
  -6   9   1      132.02      154.84     26.46 o 
  -5   9   1       91.82       83.98     16.15 o 
  -4   9   1       86.44      155.33     31.69 o 
  -3   9   1       82.39       96.13     16.54 o 
  -2   9   1      236.80      262.33     17.73 o 
  -1   9   1     1204.11     1136.70     28.31 o 
   0   9   1     1048.73      993.69     28.90 o 
   1   9   1      525.15      517.10     18.06 o 
   2   9   1        9.48        5.22      8.24 o 
   3   9   1      183.32      233.14     44.44 o 
   4   9   1      373.49      393.84     25.44 o 
   5   9   1       19.59       30.77     13.51 o 
   6   9   1        6.48      -22.37     21.72 o 
  -6  10   1       39.59       43.60     31.66 o 
  -5  10   1        0.03       -0.12     13.17 o 
  -4  10   1      397.56      420.38     26.70 o 
  -3  10   1     1220.69     1257.01     38.93 o 
  -2  10   1       31.46       31.82      9.53 o 
  -1  10   1        2.44       -6.18      7.23 o 
   0  10   1       51.08       48.98      9.08 o 
   1  10   1     1561.08     1498.64     40.83 o 
   2  10   1     1667.28     1681.02     52.57 o 
   3  10   1        8.37        0.88      9.65 o 
   4  10   1       26.74       15.53     11.93 o 
   5  10   1        3.96       -8.02     12.59 o 
  -5  11   1      218.65      267.97     64.35 o 
  -4  11   1        6.73        5.61     11.21 o 
  -3  11   1       62.43       77.03     13.38 o 
  -2  11   1        2.93       -5.62      9.00 o 
  -1  11   1      502.67      483.53     28.46 o 
   0  11   1       55.01       66.28     10.56 o 
   1  11   1      282.32      313.07     26.27 o 
   2  11   1      175.57      218.22     21.37 o 
   3  11   1      158.25      178.69     20.13 o 
   4  11   1      125.02      113.37     19.06 o 
   5  11   1        2.76       -7.29     14.52 o 
  -4  12   1        1.59      -12.62     10.84 o 
  -3  12   1        3.93       12.76     12.73 o 
  -2  12   1        1.14       -1.91     12.94 o 
  -1  12   1        0.89        5.57      9.25 o 
   0  12   1        5.93        2.40      9.89 o 
   1  12   1        1.30      -12.44      8.44 o 
   2  12   1        3.28      -15.41     10.27 o 
   3  12   1       13.46        8.53     12.99 o 
   4  12   1       58.91       55.79     16.54 o 
  -3  13   1       18.34       29.53     14.64 o 
  -2  13   1        9.74        6.53     10.75 o 
  -1  13   1        1.77      -13.86      9.24 o 
   0  13   1        1.77       -0.06     10.67 o 
   1  13   1       51.70       47.95     15.50 o 
   2  13   1        0.95       -3.72     11.02 o 
   3  13   1        2.03      -17.45     13.22 o 
  -2  14   1        0.49       -8.57     11.32 o 
  -1  14   1        3.08        7.90     13.23 o 
   0  14   1        9.07       15.17     13.99 o 
   1  14   1       18.75       30.16     16.84 o 
   2  14   1       28.33       46.28     16.96 o 
  -8   0   2       12.39        9.33     20.69 o 
  -6   0   2     1451.40     1475.68     60.05 o 
  -4   0   2     5199.70     5083.09    226.56 o 
  -2   0   2    54908.86    56128.14   2257.05 o 
   0   0   2      349.70      312.24      9.04 o 
   2   0   2      691.74      743.80     39.24 o 
   4   0   2     1491.69     1548.62     81.68 o 
   6   0   2       17.64        5.22     16.56 o 
   8   0   2        8.39       -7.92     23.91 o 
  -8   1   2      116.61       97.66     24.87 o 
  -7   1   2       17.63       30.07     13.92 o 
  -6   1   2      163.01      182.72     31.31 o 
  -5   1   2       10.61       -9.53      9.16 o 
  -4   1   2     5139.90     4933.38    155.84 o 
  -3   1   2       26.76       17.86      7.59 o 
  -2   1   2     6782.69     6844.89    180.74 o 
  -1   1   2       70.70       63.32      4.13 o 
   0   1   2     3961.76     3788.43     82.99 o 
   1   1   2      932.32      882.62     23.72 o 
   2   1   2     1601.92     1523.44     50.09 o 
   3   1   2      154.47      165.60     15.80 o 
   4   1   2      480.87      408.29     22.91 o 
   5   1   2       19.05       17.93     10.65 o 
   6   1   2       85.66      102.40     19.26 o 
   7   1   2       71.93       78.73     20.07 o 
   8   1   2       13.77       45.08     26.44 o 
  -8   2   2        4.13      -22.35     17.03 o 
  -7   2   2        0.26        5.01     10.20 o 
  -6   2   2      452.87      421.83     25.17 o 
  -4   2   2        0.01        2.32      7.50 o 
  -3   2   2        3.71       -8.16      5.44 o 
  -2   2   2     1947.01     1768.55     40.96 o 
  -1   2   2      176.22      151.58      5.15 o 
   0   2   2     1125.35     1133.65     22.64 o 
   1   2   2      681.36      673.15     16.69 o 
   2   2   2      834.78      836.73     25.05 o 
   3   2   2      608.66      588.88     49.12 o 
   4   2   2       65.45       84.86     53.47 o 
   5   2   2       74.60       85.44     16.05 o 
   6   2   2      111.93      198.31     51.73 o 
   7   2   2        4.67       16.50     22.34 o 
   8   2   2       13.98       12.06     38.26 o 
  -8   3   2       24.84       34.59     20.89 o 
  -7   3   2       72.02      107.33     19.77 o 
  -6   3   2        7.35        5.77      7.86 o 
  -5   3   2        2.38        4.72     10.25 o 
  -3   3   2        7.59        4.54      4.50 o 
  -2   3   2       17.40       23.89      5.96 o 
  -1   3   2      424.26      402.93     13.53 o 
   1   3   2      102.93      111.63      9.24 o 
   2   3   2        8.32       10.53      3.49 o 
   3   3   2      105.44      123.95     12.28 o 
   4   3   2        6.10        5.20      6.19 o 
   5   3   2       13.13        9.69      9.02 o 
   6   3   2       10.95       14.60     13.75 o 
   7   3   2       81.05      146.28     33.15 o 
  -7   4   2       27.19       16.02     14.25 o 
  -6   4   2       26.43       27.02     16.16 o 
  -5   4   2      161.13      148.38     13.61 o 
  -4   4   2        0.04       -4.44      5.42 o 
  -3   4   2       29.89       26.64      5.97 o 
  -2   4   2      321.57      336.47     27.62 o 
  -1   4   2      200.84      229.28      6.43 o 
   0   4   2      564.75      531.11     12.85 o 
   1   4   2      484.27      463.11     13.84 o 
   2   4   2      155.94      174.76      7.49 o 
   3   4   2     1652.02     1719.97     54.57 o 
   4   4   2       44.62       45.04     11.80 o 
   5   4   2      500.59      422.56     48.14 o 
   6   4   2       52.48       65.33     35.03 o 
   7   4   2       75.29       84.47     46.28 o 
  -7   5   2       55.68       72.73     17.19 o 
  -6   5   2       12.18       -1.12     10.15 o 
  -5   5   2       12.03        3.06      8.23 o 
  -4   5   2      257.57      258.17     26.82 o 
  -3   5   2       46.17       49.39      7.09 o 
  -2   5   2      341.51      386.32     16.96 o 
  -1   5   2      566.73      566.78     12.94 o 
   0   5   2       87.94      120.34     10.84 o 
   1   5   2      780.32      764.54     20.84 o 
   2   5   2        1.67       -1.23      4.77 o 
   3   5   2     1652.08     1595.27     80.60 o 
   4   5   2       47.15       44.29     12.65 o 
   5   5   2      386.97      406.23     30.26 o 
   6   5   2       41.93       34.35     16.53 o 
   7   5   2       40.11       52.27     46.45 o 
  -7   6   2       62.58       77.49     20.42 o 
  -6   6   2        0.36       -2.42     10.53 o 
  -5   6   2        3.08       -7.97      8.91 o 
  -4   6   2        1.72        2.35      6.03 o 
  -3   6   2       11.13        5.95      7.23 o 
  -2   6   2        2.64        5.99      3.05 o 
  -1   6   2        0.32       -2.23      2.59 o 
   0   6   2       29.50       45.54      5.85 o 
   1   6   2     1460.93     1511.64     37.01 o 
   2   6   2        1.76       -2.18      4.06 o 
   3   6   2      219.05      207.39     24.75 o 
   4   6   2        0.80        2.44      9.22 o 
   5   6   2      129.93      143.08     52.18 o 
   6   6   2       21.75       15.42     22.54 o 
   7   6   2       46.87       51.32     20.82 o 
  -7   7   2       24.44       43.35     21.97 o 
  -6   7   2       15.02       26.02     12.05 o 
  -5   7   2      115.79      105.71     13.85 o 
  -4   7   2       82.98       94.43     13.72 o 
  -3   7   2        6.89       -0.10      5.85 o 
  -2   7   2       16.65       10.94      4.17 o 
  -1   7   2      391.63      393.37      9.99 o 
   0   7   2      440.14      402.18     10.75 o 
   1   7   2       80.12       82.92     10.04 o 
   2   7   2       25.34       21.83      6.01 o 
   3   7   2       61.76       75.99     11.98 o 
   4   7   2      118.10      131.84     29.18 o 
   5   7   2       43.36       25.71     14.45 o 
   6   7   2        7.72        3.84     14.13 o 
   7   7   2        1.47      -16.44     15.88 o 
  -6   8   2        1.21       -4.72     11.62 o 
  -5   8   2       66.01      101.22     14.56 o 
  -4   8   2      250.50      288.81     18.27 o 
  -3   8   2      526.59      486.85     19.96 o 
  -2   8   2       91.29      117.87     13.82 o 
  -1   8   2        3.16       -2.24      3.74 o 
   0   8   2        5.78        3.38      4.05 o 
   1   8   2       36.71       39.68      6.97 o 
   2   8   2        8.52        4.79      5.75 o 
   3   8   2      324.32      380.98     21.26 o 
   4   8   2        0.30      -12.45      8.30 o 
   5   8   2       17.83       22.83     21.22 o 
   6   8   2        3.40       -2.76     14.60 o 
  -6   9   2       24.49       20.83     26.44 o 
  -5   9   2       22.71       18.64     11.25 o 
  -4   9   2      192.31      194.13     19.23 o 
  -3   9   2       30.63       21.68      8.22 o 
  -2   9   2      730.36      733.21     30.25 o 
  -1   9   2       12.25        2.87      6.57 o 
   0   9   2       67.30       52.38      8.78 o 
   1   9   2       57.29       51.47     10.10 o 
   2   9   2       18.39       13.77      8.47 o 
   3   9   2       91.21       85.51     19.78 o 
   4   9   2       21.34       16.49     11.90 o 
   5   9   2        0.01      -10.63     13.84 o 
   6   9   2        0.34       -6.73     16.05 o 
  -6  10   2       36.01       43.38     23.03 o 
  -5  10   2        8.66       -1.98     11.32 o 
  -4  10   2       68.00       71.49     13.81 o 
  -3  10   2       34.37       32.09     10.11 o 
  -2  10   2      110.06      129.88     14.11 o 
  -1  10   2      403.11      412.18     35.55 o 
   0  10   2      838.20      854.71     26.90 o 
   1  10   2       49.64       57.20     20.02 o 
   2  10   2       37.12       34.40     10.88 o 
   3  10   2        2.17       -9.83      9.36 o 
   4  10   2       49.04       44.38     14.19 o 
   5  10   2       10.51        0.16     12.69 o 
  -5  11   2       11.24        2.81     14.86 o 
  -4  11   2        0.33      -14.51     10.14 o 
  -3  11   2        4.13       -1.66      8.55 o 
  -2  11   2      302.54      262.20     19.93 o 
  -1  11   2       39.97       56.26     12.05 o 
   0  11   2      337.37      325.05     23.57 o 
   2  11   2      326.73      316.84     25.96 o 
   3  11   2       44.40       53.74     18.44 o 
   4  11   2       15.61        3.41     12.14 o 
   5  11   2       33.24       43.80     17.84 o 
  -4  12   2       29.94       21.34     15.32 o 
  -3  12   2       40.39       42.15     13.91 o 
  -2  12   2       28.33       23.77     13.09 o 
  -1  12   2       31.11       41.15     11.48 o 
   0  12   2       85.58       71.48     13.06 o 
   1  12   2       37.16       53.09     12.88 o 
   2  12   2       50.31       31.68     13.18 o 
   3  12   2       91.94      137.06     27.96 o 
   4  12   2       16.65        4.49     13.59 o 
  -3  13   2        1.79       -8.79     12.13 o 
  -2  13   2        1.18        0.90     10.36 o 
  -1  13   2        9.90       14.43     10.98 o 
   0  13   2        3.21        7.91     10.93 o 
   1  13   2      130.88      133.89     21.89 o 
   2  13   2        0.15      -12.14     11.05 o 
   3  13   2        1.80       -1.49     13.52 o 
  -2  14   2       25.05        5.74     12.50 o 
  -1  14   2        0.04        0.29     12.58 o 
   0  14   2        5.82        0.62     13.37 o 
   1  14   2        0.00        2.46     12.49 o 
  -7   0   3       32.61       14.63     15.98 o 
  -5   0   3       34.43       81.17     25.20 o 
  -3   0   3     3415.23     3457.79    156.45 o 
  -1   0   3     2339.68     2254.92     55.83 o 
   1   0   3      938.34      917.26     42.38 o 
   3   0   3      634.93      528.63     34.41 o 
   5   0   3        0.16        4.38     11.73 o 
   7   0   3      152.24      159.14     36.49 o 
  -8   1   3        2.27        1.19     14.82 o 
  -7   1   3       72.05       52.68     13.59 o 
  -6   1   3      349.38      344.86     51.08 o 
  -5   1   3      234.70      218.87     25.14 o 
  -4   1   3      579.31      581.51     32.50 o 
  -3   1   3      204.28      191.58     14.22 o 
  -2   1   3     4212.33     4377.33     93.41 o 
  -1   1   3    10900.24    10606.32    194.48 o 
   0   1   3     6645.08     6756.16    146.66 o 
   1   1   3     3887.81     4055.63     97.86 o 
   2   1   3     2985.02     2921.17     89.73 o 
   4   1   3      115.13      145.69     33.60 o 
   5   1   3        1.08      -11.36     11.93 o 
   6   1   3        6.14        3.90     11.67 o 
   7   1   3       28.79       20.30     16.17 o 
   8   1   3        8.16       18.19     26.22 o 
  -8   2   3       56.62       44.19     23.30 o 
  -7   2   3        1.60        8.46     13.58 o 
  -6   2   3       20.49       -4.66     11.97 o 
  -5   2   3      167.00      231.34     25.74 o 
  -4   2   3       49.01       35.15     11.37 o 
  -3   2   3      725.82      704.10     25.26 o 
  -2   2   3        0.46       -1.08      2.12 o 
  -1   2   3        0.00        1.94      2.00 o 
   0   2   3       59.37       72.27      5.29 o 
   1   2   3     2316.71     2277.18     56.80 o 
   2   2   3     1494.64     1647.33     44.43 o 
   3   2   3      633.50      564.97     20.78 o 
   4   2   3       52.33       41.62     15.80 o 
   5   2   3      422.77      361.54     23.57 o 
   6   2   3        2.43       -0.06     11.64 o 
   7   2   3        0.00        4.83     20.77 o 
  -8   3   3        7.50        7.56     18.07 o 
  -7   3   3        1.75        4.36     13.49 o 
  -6   3   3        1.36        7.19     25.82 o 
  -5   3   3        9.27        5.94      9.32 o 
  -4   3   3      117.59       86.39     14.37 o 
  -3   3   3        1.39        2.75      4.41 o 
  -2   3   3     1695.03     1709.46     36.06 o 
  -1   3   3       18.06       15.84      3.97 o 
   0   3   3      559.93      526.02     13.75 o 
   1   3   3      313.96      331.36      9.16 o 
   2   3   3      445.57      416.86     14.89 o 
   3   3   3      213.22      220.82     28.36 o 
   4   3   3      172.84      219.16     29.20 o 
   5   3   3        2.51      -11.26      7.51 o 
   6   3   3        8.94       10.30     13.10 o 
   7   3   3        4.76       -0.15     15.83 o 
  -7   4   3        0.00       -6.44     12.91 o 
  -6   4   3        0.08        1.84     10.83 o 
  -5   4   3        1.04      -11.19      7.80 o 
  -4   4   3        0.68       -7.92      5.28 o 
  -3   4   3       54.52       45.78      9.11 o 
  -2   4   3       78.47       80.50      7.01 o 
  -1   4   3      460.81      531.52     13.38 o 
   0   4   3       33.42       35.45      4.25 o 
   1   4   3       79.71       89.99      5.48 o 
   2   4   3      102.51       96.28      8.53 o 
   3   4   3      160.45      173.01     10.69 o 
   4   4   3        0.13       -3.28      6.15 o 
   5   4   3        4.10        5.28     16.22 o 
   6   4   3       18.71       -0.68     12.62 o 
   7   4   3        1.63       10.38     19.56 o 
  -7   5   3       19.73       14.15     15.07 o 
  -6   5   3        0.20       -6.36     10.47 o 
  -5   5   3        0.23       -8.14      9.93 o 
  -4   5   3       50.98       53.37      8.92 o 
  -3   5   3     1130.94     1020.01     34.18 o 
  -2   5   3      257.41      236.53      8.84 o 
  -1   5   3      208.77      207.24      8.18 o 
   0   5   3      988.45     1118.29     24.49 o 
   1   5   3     3393.72     3573.68     80.15 o 
   2   5   3      590.73      626.55     28.53 o 
   3   5   3      302.20      350.75     31.55 o 
   4   5   3       35.62       22.57     11.23 o 
   5   5   3        1.78        3.34     11.46 o 
   6   5   3       29.48        9.24     13.24 o 
   7   5   3       75.63      119.63     25.03 o 
  -7   6   3       32.66       21.71     22.79 o 
  -6   6   3        0.05       -0.36     11.58 o 
  -5   6   3       96.45       82.86     13.25 o 
  -4   6   3      155.34      168.33     20.40 o 
  -3   6   3       33.61       20.68     10.44 o 
  -2   6   3      750.86      763.76     17.80 o 
  -1   6   3     1732.61     1849.03     38.88 o 
   0   6   3      720.33      807.90     19.42 o 
   1   6   3      634.03      684.00     21.21 o 
   2   6   3      304.30      280.21     12.06 o 
   3   6   3      368.52      390.40     19.35 o 
   4   6   3      312.54      300.44     24.02 o 
   5   6   3       43.16       25.19     16.56 o 
   6   6   3        0.09        4.39     14.31 o 
   7   6   3        1.80        1.50     17.46 o 
  -7   7   3       39.18       25.17     22.40 o 
  -6   7   3        9.72        2.72     16.08 o 
  -5   7   3      145.05      179.14     22.94 o 
  -4   7   3        0.44       -7.51      6.80 o 
  -3   7   3        9.21       13.53      6.64 o 
  -2   7   3      286.03      285.40     13.01 o 
  -1   7   3     1479.24     1593.58     31.69 o 
   0   7   3       20.80       26.73      4.92 o 
   1   7   3      194.65      172.93     10.14 o 
   2   7   3        5.59        4.83      4.92 o 
   3   7   3        6.75       -3.25      6.80 o 
   4   7   3        0.09      -10.33      8.33 o 
   5   7   3       85.12       99.34     20.27 o 
   6   7   3        4.68        2.42     14.69 o 
   7   7   3        9.24        0.74     17.03 o 
  -6   8   3       28.27       27.19     19.90 o 
  -5   8   3      119.68      157.87     19.36 o 
  -4   8   3        1.30      -10.28      6.85 o 
  -3   8   3       16.20       15.74      7.42 o 
  -2   8   3      439.85      446.44     15.59 o 
  -1   8   3      108.52      119.23      9.88 o 
   0   8   3      644.13      597.59     14.77 o 
   1   8   3      155.15      145.32     11.46 o 
   2   8   3      211.67      211.98     22.12 o 
   3   8   3      192.38      209.62     19.61 o 
   4   8   3       48.86       53.49     13.17 o 
   5   8   3        4.88       14.60     14.05 o 
   6   8   3       11.65        3.33     15.22 o 
  -6   9   3       31.05       18.86     14.70 o 
  -5   9   3       99.92       83.67     15.75 o 
  -4   9   3      523.78      512.26     20.29 o 
  -3   9   3      692.29      674.79     24.53 o 
  -2   9   3      274.95      277.63     15.22 o 
  -1   9   3       13.32        7.69      5.84 o 
   0   9   3      829.68      794.27     23.81 o 
   1   9   3      107.65      111.36     11.73 o 
   2   9   3        5.12        9.80      7.03 o 
   3   9   3        0.82        0.24      8.95 o 
   4   9   3       16.09       13.05     11.54 o 
   5   9   3        7.21        2.59     14.91 o 
   6   9   3        3.85      -21.93     15.04 o 
  -5  10   3      429.16      506.52     28.65 o 
  -4  10   3       18.45       14.82      9.59 o 
  -3  10   3      109.84      125.63     12.97 o 
  -2  10   3      882.58      879.64     26.97 o 
  -1  10   3      212.60      245.60     19.39 o 
   0  10   3      644.89      625.76     22.05 o 
   1  10   3       15.07        6.97      7.08 o 
   2  10   3      303.61      328.06     20.13 o 
   3  10   3       56.14       57.21     17.14 o 
   4  10   3        2.87        0.03     10.71 o 
   5  10   3       60.01       60.58     32.64 o 
  -5  11   3        0.90       -1.22     14.93 o 
  -4  11   3       45.99       49.24     15.74 o 
  -3  11   3       31.00       11.64     10.76 o 
  -2  11   3        4.81        8.96      9.61 o 
  -1  11   3      158.80      160.80     17.43 o 
   0  11   3      668.89      600.76     25.86 o 
   1  11   3        0.11       -8.18     10.45 o 
   2  11   3       17.32       24.91     11.05 o 
   3  11   3      162.39      171.11     20.31 o 
   4  11   3      147.73      118.70     21.28 o 
   5  11   3        0.05       -1.89     14.90 o 
  -4  12   3        5.69        0.76     16.62 o 
  -3  12   3        0.43       -7.99     13.96 o 
  -2  12   3       12.95        5.98     10.12 o 
   0  12   3        9.19        3.38      8.81 o 
   1  12   3        6.76       16.44     13.15 o 
   3  12   3        4.81        8.60     14.87 o 
   4  12   3       62.12       65.01     17.86 o 
  -3  13   3        0.86       15.77     18.93 o 
  -2  13   3        9.64        4.99     11.26 o 
  -1  13   3       55.74       60.53     13.72 o 
   0  13   3       22.60       24.20     14.88 o 
   1  13   3        9.50        1.66     12.72 o 
   2  13   3       10.27       -4.09     12.04 o 
   3  13   3       11.32       -5.70     16.33 o 
  -1  14   3       34.89       55.16     16.60 o 
   0  14   3       17.37        4.69     13.79 o 
   1  14   3       25.55       33.44     15.43 o 
  -8   0   4       82.41       91.02     28.45 o 
  -6   0   4     1196.84     1120.75     76.74 o 
  -4   0   4     4913.60     5003.15    224.71 o 
  -2   0   4      165.97      156.37     10.30 o 
   0   0   4     5883.62     6084.11    176.52 o 
   2   0   4       66.33       59.39     11.62 o 
   4   0   4        1.50       -3.09     10.05 o 
   6   0   4        6.79      -10.55     15.77 o 
  -7   1   4        0.40       -2.75     21.72 o 
  -6   1   4      154.58       78.32     35.42 o 
  -5   1   4       27.08        9.38     11.10 o 
  -4   1   4      309.04      247.65     34.89 o 
  -3   1   4       40.58       41.97      6.24 o 
  -2   1   4     2600.51     2465.12     49.26 o 
  -1   1   4       95.36       78.06      5.81 o 
   0   1   4        0.03        1.19      2.28 o 
   1   1   4       59.82       77.59     12.53 o 
   2   1   4     1389.28     1330.49     44.69 o 
   3   1   4      216.07      230.43     14.30 o 
   4   1   4       60.52       49.97     11.70 o 
   5   1   4      273.25      296.47     46.06 o 
   6   1   4       29.67       14.54     13.20 o 
   7   1   4       16.09       18.72     16.00 o 
  -8   2   4       23.33       20.76     26.75 o 
  -7   2   4       10.77      -25.93     18.30 o 
  -6   2   4        2.51        7.28     13.28 o 
  -5   2   4       47.14       27.11     13.14 o 
  -4   2   4     1042.19     1009.21     43.61 o 
  -3   2   4      727.79      646.53     17.39 o 
  -2   2   4      244.03      248.52      7.21 o 
  -1   2   4       42.34       40.37      3.30 o 
   0   2   4     1728.78     1674.85     33.12 o 
   1   2   4     3276.77     3049.18     91.08 o 
   2   2   4      922.13      909.38     27.27 o 
   3   2   4      610.61      582.56     21.45 o 
   5   2   4        9.60       13.83      9.98 o 
   6   2   4        2.33        7.64     12.42 o 
   7   2   4       28.37       31.66     34.92 o 
  -8   3   4        0.85      -20.75     26.11 o 
  -7   3   4        0.02       -5.21     14.87 o 
  -6   3   4       23.07       14.40     11.42 o 
  -5   3   4        7.88        3.84      8.38 o 
  -4   3   4        0.02       -0.49      5.44 o 
  -3   3   4      384.71      355.78     10.03 o 
  -2   3   4      449.21      518.57     13.95 o 
  -1   3   4     1510.05     1489.66     30.55 o 
   0   3   4      955.36      854.71     18.80 o 
   1   3   4      674.88      673.85     25.26 o 
   2   3   4     1086.65     1167.29     33.48 o 
   3   3   4        1.06       -0.80      4.65 o 
   4   3   4       97.81      141.30     17.27 o 
   5   3   4        9.04        2.12      8.17 o 
   6   3   4       16.94       28.36     33.71 o 
   7   3   4       23.34       69.85     22.33 o 
  -7   4   4        2.33      -11.70     20.05 o 
  -6   4   4        1.46      -11.01     12.84 o 
  -5   4   4        1.26        1.39      8.06 o 
  -4   4   4        0.71        3.84      5.70 o 
  -3   4   4      168.27      174.31      9.22 o 
  -2   4   4       52.92       65.70      5.82 o 
  -1   4   4        5.58        7.59      3.05 o 
   0   4   4     3670.25     3701.42     70.96 o 
   1   4   4     6853.79     7445.59    178.92 o 
   2   4   4       28.48       28.11      8.36 o 
   3   4   4       12.53        9.88      5.29 o 
   4   4   4      507.63      534.16     21.82 o 
   5   4   4       76.57       59.89     23.24 o 
   6   4   4       14.41       -1.31     13.37 o 
   7   4   4       16.43        3.26     16.89 o 
  -7   5   4        0.62      -25.92     19.73 o 
  -6   5   4       36.45       36.99     19.70 o 
  -5   5   4       53.69       38.16     15.07 o 
  -4   5   4        0.06       -4.72      5.85 o 
  -3   5   4       18.73       24.97      5.71 o 
  -2   5   4      590.96      635.18     17.04 o 
  -1   5   4     4285.04     4665.77     89.38 o 
   0   5   4       45.42       41.73      6.18 o 
   1   5   4       82.97       97.41      9.78 o 
   2   5   4      552.61      587.65     22.65 o 
   3   5   4     1612.99     1762.33     66.13 o 
   4   5   4      134.00      200.09     54.37 o 
   5   5   4       35.40       34.50     14.86 o 
   6   5   4       12.47        8.18     14.41 o 
   7   5   4        5.90       -1.77     16.34 o 
  -7   6   4       13.71       -1.14     23.74 o 
  -6   6   4        0.05      -25.89     17.26 o 
  -5   6   4        2.13      -12.44      8.29 o 
  -4   6   4        0.24       -4.61      6.34 o 
  -3   6   4      453.02      469.12     15.34 o 
  -2   6   4       18.70       20.88      4.96 o 
  -1   6   4      514.06      581.73     15.63 o 
   0   6   4      177.69      165.15      7.50 o 
   1   6   4      159.04      180.50      8.44 o 
   3   6   4      136.77      150.51     19.69 o 
   4   6   4       31.94        9.27     11.05 o 
   5   6   4       33.16       33.19     14.64 o 
   6   6   4       27.24       13.85     16.12 o 
   7   6   4       18.82       32.44     20.06 o 
  -7   7   4       72.52       52.33     22.65 o 
  -6   7   4       48.78       71.77     19.33 o 
  -5   7   4      107.93       82.90     15.34 o 
  -4   7   4        2.83        2.02      9.03 o 
  -2   7   4       29.75       25.00      5.03 o 
  -1   7   4      134.28      147.10      8.06 o 
   0   7   4       50.96       45.70      5.94 o 
   1   7   4       15.39       11.42      5.52 o 
   2   7   4       28.54       35.05      7.51 o 
   3   7   4      160.39      186.10     22.33 o 
   4   7   4        1.44       -9.17      9.82 o 
   5   7   4       26.60       13.64     13.28 o 
   6   7   4        0.65       -5.63     14.21 o 
  -6   8   4      149.68      185.64     25.26 o 
  -3   8   4        9.25        2.70      7.40 o 
  -2   8   4       44.76       38.71     10.38 o 
   0   8   4        3.34        1.79      4.91 o 
   1   8   4      443.32      453.10     16.64 o 
   2   8   4        0.78       -0.26      6.01 o 
   3   8   4        8.41       -5.39      7.95 o 
   4   8   4       73.62       57.80     14.20 o 
   5   8   4       12.81       13.17     13.78 o 
   6   8   4       16.94       24.72     17.66 o 
  -6   9   4        5.88       -1.60     14.82 o 
  -5   9   4       14.68       20.46     13.05 o 
  -4   9   4      410.79      427.22     26.00 o 
  -3   9   4        0.00       -4.84      6.41 o 
  -2   9   4       78.69      114.66     15.34 o 
  -1   9   4       15.72        3.60      6.28 o 
   0   9   4       97.23      100.40     11.35 o 
   1   9   4       19.98       13.65      6.67 o 
   2   9   4       84.24       86.75     16.42 o 
   3   9   4       41.40       54.47     15.49 o 
   4   9   4       13.86       -2.96     10.92 o 
   5   9   4       14.57        4.35     14.23 o 
   6   9   4       31.90       27.72     19.15 o 
  -5  10   4       26.22       25.70     14.09 o 
  -4  10   4       69.85       54.19     14.58 o 
  -3  10   4      160.93      220.63     25.49 o 
  -2  10   4      382.85      362.51     15.37 o 
  -1  10   4        4.19       -4.13      7.57 o 
   0  10   4       31.95       14.08      8.98 o 
   1  10   4      141.81      182.69     14.42 o 
   2  10   4      197.90      229.02     20.48 o 
   3  10   4       12.36        7.55     11.15 o 
   4  10   4       88.87       69.96     16.90 o 
   5  10   4        5.52        2.59     15.79 o 
  -5  11   4       14.42        9.28     15.00 o 
  -4  11   4       58.31       59.23     14.82 o 
  -3  11   4        0.05       -1.86     11.54 o 
  -2  11   4       53.29       33.56     11.97 o 
  -1  11   4      367.49      361.50     23.28 o 
   0  11   4      275.98      300.43     24.00 o 
   1  11   4        0.18      -11.66      7.77 o 
   2  11   4      211.47      177.07     25.74 o 
   3  11   4        0.23       -6.07     10.99 o 
   4  11   4       30.47       23.13     17.58 o 
   5  11   4        4.28        0.53     18.41 o 
  -4  12   4       26.71       32.38     21.14 o 
  -3  12   4        2.34        4.56     13.59 o 
  -2  12   4        5.94        6.85     15.24 o 
  -1  12   4        5.58       -1.96      8.90 o 
   0  12   4        2.39        2.66      9.49 o 
   1  12   4       81.26       62.42     27.06 o 
   2  12   4       10.28       -3.29     12.67 o 
   3  12   4        2.28      -18.06     13.61 o 
   4  12   4       14.09       -7.33     13.56 o 
  -3  13   4        4.03        9.20     17.77 o 
  -2  13   4       45.51       20.88     19.34 o 
  -1  13   4       39.99       44.38     13.11 o 
   0  13   4        6.79       -5.00     12.38 o 
   1  13   4        5.46       -4.19     12.39 o 
   2  13   4        0.10        1.93     14.28 o 
   3  13   4        7.40       20.75     16.69 o 
  -1  14   4        0.08       11.84     18.86 o 
   0  14   4       42.63       52.12     16.21 o 
   1  14   4        4.84        6.77     14.30 o 
  -7   0   5        0.65      -27.87     18.58 o 
  -5   0   5      476.14      482.20     27.10 o 
  -3   0   5       32.66       42.51      9.80 o 
  -1   0   5     2212.80     1985.91     50.17 o 
   1   0   5     6241.37     6002.59    247.95 o 
   3   0   5     1602.81     1519.48     75.33 o 
   5   0   5      387.98      418.72     36.15 o 
   7   0   5       14.38        9.26     21.22 o 
  -8   1   5       56.10       78.07     31.96 o 
  -7   1   5      173.00      134.74     25.28 o 
  -6   1   5      251.93      257.25     31.29 o 
  -5   1   5        4.42       14.52      8.54 o 
  -4   1   5      822.26      848.53     25.48 o 
  -3   1   5       52.98       63.09     11.42 o 
  -2   1   5      172.14      153.50      8.16 o 
  -1   1   5      820.20      766.39     17.21 o 
   0   1   5     1611.16     1539.83     41.07 o 
   1   1   5     1545.43     1500.53     39.70 o 
   2   1   5      200.43      204.03     11.74 o 
   3   1   5     1147.79     1099.32     41.03 o 
   4   1   5      601.78      601.42     28.94 o 
   5   1   5        0.28        7.55      9.74 o 
   6   1   5        5.66       13.32     13.87 o 
   7   1   5       15.87        8.66     14.70 o 
  -7   2   5       18.26       14.66     16.76 o 
  -6   2   5       23.57       37.42     15.78 o 
  -5   2   5       32.68       14.29     11.86 o 
  -4   2   5      256.31      236.56     11.73 o 
  -3   2   5        9.50        5.10      3.64 o 
  -2   2   5       36.87       38.18      3.64 o 
  -1   2   5     1465.95     1430.29     33.43 o 
   0   2   5      113.94      102.58      5.73 o 
   1   2   5     1144.60     1209.03     33.05 o 
   2   2   5      456.89      493.95     17.63 o 
   3   2   5     1342.82     1355.77     40.60 o 
   4   2   5       28.23       20.90      8.38 o 
   5   2   5       10.85       13.58      9.01 o 
   6   2   5       63.78       96.21     16.29 o 
   7   2   5        0.00       -6.65     17.12 o 
  -8   3   5        0.30        2.99     38.50 o 
  -7   3   5        5.87      -17.51     23.13 o 
  -6   3   5        9.12       -1.91      9.98 o 
  -5   3   5        0.72        2.44      7.36 o 
  -4   3   5      930.32      888.71     24.46 o 
  -3   3   5     1049.85     1085.16     23.03 o 
  -2   3   5      475.62      524.78     15.58 o 
  -1   3   5        0.06        0.66      2.38 o 
   0   3   5     1034.15     1067.39     25.02 o 
   1   3   5      498.89      488.23     14.97 o 
   2   3   5       11.70       10.92      4.83 o 
   3   3   5      625.84      597.12     22.06 o 
   4   3   5       30.26       33.22      8.52 o 
   5   3   5        6.74        2.67      8.36 o 
   6   3   5       29.07       46.03     17.89 o 
   7   3   5       15.48       16.47     17.63 o 
  -7   4   5        1.00      -10.72     30.93 o 
  -6   4   5       12.00        3.58     15.99 o 
  -5   4   5      111.25      146.65     14.48 o 
  -4   4   5        5.63       -3.69      5.00 o 
  -3   4   5       43.38       58.65      6.63 o 
  -2   4   5      251.95      243.63      9.08 o 
  -1   4   5      974.90     1015.34     22.77 o 
   0   4   5       28.67       25.55      5.24 o 
   1   4   5      440.22      451.17     18.00 o 
   2   4   5        7.46        0.87      4.34 o 
   3   4   5      157.02      160.78     11.17 o 
   4   4   5       26.99       28.28      7.82 o 
   5   4   5      128.47      127.63     21.40 o 
   6   4   5        2.19       -1.75     13.28 o 
   7   4   5       25.21       -5.51     16.18 o 
  -7   5   5        0.61       -3.06     20.40 o 
  -5   5   5      183.48      180.33     22.19 o 
  -4   5   5       52.60       42.98      8.78 o 
  -3   5   5       58.50       70.13     11.72 o 
  -2   5   5       30.42       21.44      4.68 o 
  -1   5   5     1096.61     1137.75     25.69 o 
   0   5   5      294.59      329.63     10.43 o 
   1   5   5     2348.06     2630.82     59.75 o 
   2   5   5        0.55        1.39      4.76 o 
   3   5   5        0.93        2.40      8.20 o 
   4   5   5        0.74        0.57      9.93 o 
   5   5   5      514.97      572.11     36.80 o 
   6   5   5        2.49       -5.87     14.03 o 
   7   5   5        0.64        4.44     17.30 o 
  -7   6   5       28.23       19.00     22.51 o 
  -6   6   5        0.28       -0.27     16.31 o 
  -5   6   5       28.56       18.69     12.22 o 
  -4   6   5       67.07       60.43     10.11 o 
  -3   6   5      870.25      988.88     29.20 o 
  -2   6   5     1001.51     1098.44     27.30 o 
  -1   6   5        1.96        3.89      3.54 o 
   0   6   5      137.58      151.85      9.01 o 
   1   6   5       10.20       14.89      4.79 o 
   2   6   5      100.91      111.45     10.49 o 
   3   6   5      405.11      380.92     23.46 o 
   4   6   5        4.94        2.45     10.44 o 
   5   6   5        0.08       -1.14     11.83 o 
   6   6   5       23.88       21.57     16.47 o 
   7   6   5       34.55       51.53     24.98 o 
  -7   7   5       28.54       36.53     25.15 o 
  -6   7   5        1.96       -6.08     16.54 o 
  -5   7   5       86.51       96.55     20.65 o 
  -4   7   5        5.10       -1.40      9.07 o 
  -3   7   5       45.74       51.81      9.00 o 
  -2   7   5        5.20        1.96      4.40 o 
  -1   7   5      101.17      116.76     13.37 o 
   0   7   5        4.97        3.95      4.06 o 
   1   7   5      633.81      611.50     19.79 o 
   2   7   5       58.29       64.33      8.75 o 
   3   7   5        0.96      -11.22      7.48 o 
   4   7   5        0.42      -13.39      8.92 o 
   5   7   5        0.06        2.89     12.86 o 
   6   7   5       16.26       20.22     17.37 o 
  -6   8   5        0.08       13.38     15.51 o 
  -5   8   5        0.01      -14.23     13.93 o 
  -4   8   5       64.94       73.15     15.59 o 
  -2   8   5      317.85      344.79     15.09 o 
  -1   8   5      369.72      395.78     13.38 o 
   0   8   5       23.91       10.83      5.62 o 
   1   8   5        9.31        5.86      5.87 o 
   2   8   5        0.77       -1.01      5.91 o 
   3   8   5        0.13       -0.71      8.82 o 
   4   8   5        0.02      -12.28     10.44 o 
   5   8   5       13.09       10.13     13.54 o 
   6   8   5        4.92       11.59     22.12 o 
  -5   9   5       19.74        0.89     13.25 o 
  -4   9   5       43.48       26.62     15.88 o 
  -3   9   5      276.49      323.37     45.83 o 
  -2   9   5      149.20      155.87     14.24 o 
  -1   9   5       47.19       46.43     10.64 o 
   0   9   5       74.60       77.22     10.01 o 
   1   9   5       14.61        7.72      6.53 o 
   2   9   5        8.09        2.07      6.74 o 
   3   9   5       20.96       16.65     11.17 o 
   4   9   5        0.19       -6.01     11.81 o 
   5   9   5      124.08      132.57     24.86 o 
  -5  10   5       30.66       16.87     14.43 o 
  -4  10   5      287.51      327.91     26.30 o 
  -3  10   5        2.14        3.74      9.39 o 
  -2  10   5      262.03      288.47     18.42 o 
  -1  10   5      218.92      250.07     20.19 o 
   0  10   5      146.20      149.84     16.38 o 
   1  10   5        0.02       -8.84      5.89 o 
   2  10   5       19.69       24.55     11.41 o 
   3  10   5       12.64        6.15     10.40 o 
   4  10   5      122.86      144.51     31.68 o 
   5  10   5        0.98        5.80     18.46 o 
  -5  11   5       30.94       36.36     16.83 o 
  -4  11   5       15.85       21.99     13.20 o 
  -3  11   5       16.35       13.38     16.18 o 
  -2  11   5      310.47      303.09     31.36 o 
  -1  11   5        1.62       -3.34      8.66 o 
   0  11   5        0.93        4.30      8.86 o 
   1  11   5       81.81       82.75     18.22 o 
   2  11   5      235.00      246.77     22.79 o 
   3  11   5        9.55       11.31     11.87 o 
   4  11   5        8.32       13.73     13.93 o 
  -4  12   5        7.58        0.13     17.97 o 
  -3  12   5       69.98       92.15     23.15 o 
  -2  12   5       40.24       30.26     17.56 o 
  -1  12   5        0.06        2.82     11.46 o 
   0  12   5      198.88      194.92     19.60 o 
   1  12   5       39.94       39.47     17.57 o 
   2  12   5        5.85      -18.76     13.12 o 
   3  12   5       12.74       -2.61     12.79 o 
   4  12   5       20.61       -5.51     14.87 o 
  -3  13   5       19.11       14.56     18.69 o 
  -2  13   5        5.95        3.77     15.91 o 
  -1  13   5        4.59        2.77     12.86 o 
   0  13   5        0.72        2.15     11.98 o 
   1  13   5        0.25        4.35     13.12 o 
   2  13   5       38.78       38.64     22.57 o 
  -1  14   5        8.00       -3.17     14.30 o 
   0  14   5        6.81        7.13     19.37 o 
  -8   0   6      332.65      270.63     53.95 o 
  -6   0   6       79.86       57.37     24.81 o 
  -4   0   6      113.85      154.75     48.14 o 
  -2   0   6     1801.45     1755.03     46.93 o 
   0   0   6      744.49      828.14     28.33 o 
   2   0   6      236.51      202.59     17.01 o 
   4   0   6      158.14      155.72     24.92 o 
  -8   1   6        7.06       -9.43     17.47 o 
  -7   1   6        4.72      -22.45     14.96 o 
  -6   1   6      163.29      198.61     40.05 o 
  -5   1   6       56.16       51.60     11.01 o 
  -4   1   6       86.71      119.07     13.75 o 
  -3   1   6      402.61      362.58     18.04 o 
  -2   1   6      188.73      172.15      6.99 o 
  -1   1   6      106.20       89.89      6.07 o 
   0   1   6      494.05      482.65     13.67 o 
   1   1   6     1799.73     1871.85     48.94 o 
   2   1   6       56.68       65.46      7.99 o 
   3   1   6      123.78      151.23     17.51 o 
   4   1   6      204.66      237.89     21.25 o 
   5   1   6       38.48       23.99     11.98 o 
   6   1   6      172.27      230.62     27.27 o 
   7   1   6        0.01      -25.09     19.31 o 
  -7   2   6        1.56        2.69     14.50 o 
  -6   2   6      342.76      295.09     28.79 o 
  -5   2   6        1.18        1.58      7.66 o 
  -4   2   6      223.37      240.34     11.76 o 
  -3   2   6      160.18      159.54     14.70 o 
  -2   2   6       55.35       49.03      8.09 o 
  -1   2   6        3.94        4.10      3.42 o 
   0   2   6      405.02      407.58     12.44 o 
   1   2   6       36.48       51.99      7.89 o 
   2   2   6      553.58      532.52     18.95 o 
   3   2   6      205.91      216.79     12.81 o 
   4   2   6       98.90      109.69     18.05 o 
   5   2   6       11.91       24.65     10.08 o 
   6   2   6        3.34       17.03     13.31 o 
   7   2   6        4.63        0.40     17.71 o 
  -7   3   6        0.84      -22.87     15.25 o 
  -6   3   6        0.49      -13.28     10.31 o 
  -5   3   6       10.98       -1.14      6.83 o 
  -4   3   6      249.38      283.40     12.71 o 
  -3   3   6       10.55        9.14      3.45 o 
  -2   3   6       64.64       64.81      4.76 o 
  -1   3   6        3.06        5.87      2.66 o 
   0   3   6      236.15      261.46     15.24 o 
   1   3   6       13.66        9.01      3.74 o 
   2   3   6      506.09      556.86     19.75 o 
   3   3   6      204.01      189.68     11.78 o 
   4   3   6       76.79       74.43     17.28 o 
   5   3   6      143.58      151.44     21.83 o 
   6   3   6        6.25        0.02     15.13 o 
   7   3   6        1.79       19.11     19.21 o 
  -7   4   6        0.01      -26.01     17.34 o 
  -6   4   6        0.22        1.51     14.32 o 
  -5   4   6       71.79       52.82     12.08 o 
  -4   4   6        0.71       -7.17      4.78 o 
  -3   4   6      213.49      236.00     17.37 o 
  -2   4   6      622.63      586.73     17.55 o 
  -1   4   6     3909.94     4311.00     82.84 o 
   0   4   6      133.25      142.39      8.55 o 
   1   4   6      408.26      436.63     14.13 o 
   2   4   6        1.77       -3.11      4.25 o 
   3   4   6        6.41        3.19      5.77 o 
   4   4   6        6.98        5.66      9.73 o 
   5   4   6       85.69       71.97     18.42 o 
   6   4   6       16.26       21.52     16.12 o 
   7   4   6        3.41        6.13     19.68 o 
  -7   5   6        4.66      -16.22     18.04 o 
  -6   5   6        0.42       -9.90     13.84 o 
  -5   5   6        0.09       -2.23      9.95 o 
  -4   5   6       20.17       13.31      7.48 o 
  -3   5   6     1119.57     1181.40     37.08 o 
  -2   5   6        4.27        0.63      3.66 o 
  -1   5   6      341.15      388.23     11.85 o 
   0   5   6       11.85        4.55      3.84 o 
   1   5   6      182.09      195.72      8.16 o 
   2   5   6      454.97      474.21     17.96 o 
   3   5   6        9.23        7.50      9.22 o 
   4   5   6        0.27       -7.93      9.44 o 
   5   5   6        5.40       -6.95     11.99 o 
   6   5   6        9.74       12.40     17.40 o 
   7   5   6       16.73        9.40     23.04 o 
  -7   6   6        0.40       16.95     29.30 o 
  -6   6   6        3.49       -4.20     20.80 o 
  -5   6   6       57.35       46.18     17.06 o 
  -4   6   6        7.08       -4.90      8.54 o 
  -3   6   6      119.37      133.07     11.06 o 
  -2   6   6       14.17       14.35      4.75 o 
  -1   6   6       81.66       88.97      7.36 o 
   0   6   6       78.45      102.35      7.95 o 
   2   6   6      126.98      149.51     21.03 o 
   3   6   6        0.14       -5.15      7.80 o 
   4   6   6        9.77        0.43     10.91 o 
   5   6   6        0.74        4.29     12.66 o 
   6   6   6        8.98      -10.28     14.71 o 
  -7   7   6       16.22       45.47     27.18 o 
  -6   7   6        2.96      -18.38     12.25 o 
  -5   7   6       30.53       16.27     12.44 o 
  -4   7   6        0.92       -2.95      8.66 o 
  -3   7   6        0.17       -8.13      7.47 o 
  -2   7   6        3.39       -5.10      4.45 o 
  -1   7   6       10.22        5.75      4.41 o 
   0   7   6       80.29      108.31     11.88 o 
   1   7   6       13.05        5.69      5.53 o 
   2   7   6        0.37       -8.56      5.71 o 
   3   7   6        0.91        8.19     10.34 o 
   4   7   6       50.17       40.53     24.50 o 
   5   7   6       31.24       24.52     16.01 o 
   6   7   6       96.42       86.17     39.72 o 
  -6   8   6        2.66       31.92     20.17 o 
  -5   8   6        4.16       -1.32     12.96 o 
  -4   8   6        9.35        0.28     10.94 o 
  -3   8   6       56.49       81.45     15.73 o 
  -2   8   6        4.37        8.25      6.81 o 
  -1   8   6      249.90      259.84     11.12 o 
   0   8   6      377.46      375.89     14.76 o 
   1   8   6        0.13        0.19      5.85 o 
   2   8   6       31.69       17.74      7.42 o 
   3   8   6       87.94       84.54     15.42 o 
   4   8   6        0.00        3.46     14.90 o 
   5   8   6      103.21      102.47     22.37 o 
   6   8   6       59.26       86.92     26.05 o 
  -6   9   6      117.23      181.42     44.09 o 
  -5   9   6       17.11       30.72     18.84 o 
  -4   9   6        1.27        3.80     11.55 o 
  -3   9   6       39.00       24.11     11.90 o 
  -2   9   6        6.24       -7.16      8.43 o 
  -1   9   6        2.31       -4.59      7.12 o 
   0   9   6       25.89       16.78      6.94 o 
   1   9   6       15.45       12.41      7.21 o 
   2   9   6      224.91      231.26     24.43 o 
   3   9   6        3.13       -8.99      9.80 o 
   4   9   6      267.01      328.19     33.74 o 
   5   9   6       48.56       56.23     20.16 o 
  -5  10   6       21.83       43.98     17.39 o 
  -4  10   6       88.06      101.73     23.43 o 
  -3  10   6        0.96       -8.03     12.32 o 
  -2  10   6        1.10       -7.57     11.03 o 
  -1  10   6       85.51       81.75     13.22 o 
   0  10   6       19.05       18.48     10.19 o 
   1  10   6       39.89       22.56      9.97 o 
   2  10   6      245.11      217.63     18.22 o 
   3  10   6       17.28        3.39     11.44 o 
   4  10   6        1.54       -6.21     14.97 o 
   5  10   6       55.47       93.15     37.33 o 
  -5  11   6       40.72       75.05     21.20 o 
  -4  11   6       43.29       54.21     16.29 o 
  -3  11   6       73.00       59.79     19.93 o 
  -2  11   6       59.66       38.71     15.95 o 
  -1  11   6        0.35       -6.91     11.22 o 
   0  11   6      138.84      123.06     27.24 o 
   1  11   6        2.33       -0.14      9.52 o 
   2  11   6        4.45        1.44     10.68 o 
   3  11   6        9.35      -13.36     12.38 o 
   4  11   6       12.67       19.98     18.46 o 
  -4  12   6        2.84      -15.73     18.04 o 
  -3  12   6       36.73       13.75     18.29 o 
  -2  12   6        0.82      -14.77     13.28 o 
  -1  12   6        7.21       11.38     13.16 o 
   0  12   6        7.96        4.23     12.48 o 
   1  12   6        0.69        0.06     12.92 o 
   2  12   6       10.60       -8.74     13.70 o 
   3  12   6        3.10      -17.82     11.88 o 
  -3  13   6       41.12       43.75     21.67 o 
  -2  13   6       26.00       45.86     19.03 o 
  -1  13   6        0.49       -4.54     17.71 o 
   0  13   6        0.42        1.10     12.14 o 
   1  13   6       16.84        6.23     17.07 o 
   2  13   6        1.23      -11.02     15.28 o 
  -7   0   7        1.59      -12.41     20.38 o 
  -5   0   7      116.28      194.19     87.46 o 
  -3   0   7      163.04      181.43     14.49 o 
  -1   0   7     1875.52     1951.74     50.53 o 
   1   0   7      910.31      828.03     30.89 o 
   3   0   7      433.13      476.09     32.28 o 
   5   0   7      312.90      284.50     37.72 o 
   7   0   7       38.35       44.07     26.10 o 
  -8   1   7       23.00        2.21     19.07 o 
  -7   1   7        0.32       -7.80     14.80 o 
  -6   1   7      159.04      168.95     25.68 o 
  -5   1   7       18.22       16.26      9.18 o 
  -4   1   7       87.34      125.02     22.52 o 
  -3   1   7      920.09      911.15     26.29 o 
  -2   1   7      309.83      322.74     10.43 o 
   0   1   7      151.92      167.29      6.17 o 
   1   1   7      104.63      120.01     21.65 o 
   2   1   7      949.14      979.35     30.27 o 
   4   1   7        8.23        1.01      7.91 o 
   5   1   7       77.51       79.69     15.82 o 
   6   1   7       49.74       52.29     17.07 o 
   7   1   7       14.81        8.42     25.77 o 
  -7   2   7        2.24      -22.99     15.33 o 
  -6   2   7        0.03      -10.90      9.54 o 
  -5   2   7       75.81       90.74     27.35 o 
  -4   2   7        6.15        6.23      7.34 o 
  -3   2   7       32.70       24.73      4.82 o 
  -2   2   7      235.55      266.64      9.35 o 
  -1   2   7      428.92      462.22     14.30 o 
   0   2   7      382.89      411.62     13.02 o 
   1   2   7     1991.93     2083.87     93.88 o 
   2   2   7      276.01      276.83     14.68 o 
   3   2   7       36.72       20.58      7.30 o 
   4   2   7       10.69       11.65      7.53 o 
   5   2   7       20.80       -1.41      8.92 o 
   6   2   7       60.39       75.30     20.77 o 
   7   2   7        0.05       -3.09     19.02 o 
  -7   3   7       41.11       35.11     20.54 o 
  -6   3   7      116.53       81.81     22.60 o 
  -5   3   7      116.30       88.69     14.35 o 
  -4   3   7        1.22       -7.05      5.63 o 
  -3   3   7      174.71      173.50     11.34 o 
  -2   3   7      180.68      179.71      6.84 o 
  -1   3   7      355.34      336.80     13.50 o 
   0   3   7      329.23      320.70     11.41 o 
   1   3   7      136.03      127.11      9.21 o 
   2   3   7       78.87       97.64     11.85 o 
   3   3   7       46.18       42.63      8.20 o 
   4   3   7        4.94       -4.03      6.45 o 
   5   3   7        3.25        6.43     12.17 o 
   6   3   7        0.24       -2.20     14.98 o 
   7   3   7        0.20        3.39     19.89 o 
  -7   4   7        7.78      -14.05     20.38 o 
  -6   4   7       18.66        1.65     14.28 o 
  -5   4   7      100.99      106.70     15.42 o 
  -4   4   7        7.03       -4.65      5.71 o 
  -3   4   7       14.53       21.45      6.21 o 
  -2   4   7       46.05       50.86      7.94 o 
  -1   4   7      293.46      333.11     10.41 o 
   0   4   7        2.02       -4.58      3.05 o 
   1   4   7      216.36      215.94      9.61 o 
   2   4   7       20.75       22.10      6.35 o 
   3   4   7       60.93       66.04      9.94 o 
   4   4   7        6.05       -2.55     10.20 o 
   5   4   7        0.08       -6.26     11.66 o 
   6   4   7        0.65       -1.36     16.60 o 
   7   4   7       27.52       33.29     23.10 o 
  -7   5   7       28.13       40.56     21.31 o 
  -6   5   7       16.40       -5.14     15.89 o 
  -5   5   7       38.02       55.74     13.35 o 
  -4   5   7        9.25       -3.48      6.36 o 
  -3   5   7      192.92      165.88     13.31 o 
  -2   5   7       65.15       77.90      6.87 o 
  -1   5   7     1646.87     1850.66     39.39 o 
   0   5   7      217.46      230.07      9.03 o 
   1   5   7       36.69       32.62      6.47 o 
   2   5   7        6.28        5.36      5.61 o 
   4   5   7      116.67      132.31     20.53 o 
   5   5   7        2.03       -6.62     12.60 o 
   6   5   7       13.90        4.44     16.18 o 
  -7   6   7        8.39       12.12     20.42 o 
  -6   6   7        5.67        6.31     15.47 o 
  -3   6   7      113.45      144.05     13.54 o 
  -2   6   7        0.02       -4.61      4.54 o 
  -1   6   7        0.54       -2.34      3.89 o 
   0   6   7       25.26       13.15      5.54 o 
   1   6   7      669.84      672.50     18.62 o 
   2   6   7      310.06      273.24     18.41 o 
   3   6   7       24.09       22.16     14.31 o 
   4   6   7        7.38        6.26     11.71 o 
   5   6   7        0.96       -9.89     12.70 o 
   6   6   7      420.83      418.55     60.01 o 
  -6   7   7        2.55        0.46     14.46 o 
  -5   7   7       63.67       56.43     15.33 o 
  -4   7   7        2.34        5.48     10.23 o 
  -3   7   7       41.15       53.08     12.16 o 
  -2   7   7       19.75       23.59      6.82 o 
  -1   7   7        0.05       -0.48      4.37 o 
   0   7   7        9.94        9.92      5.17 o 
   1   7   7       14.57       11.79      6.01 o 
   2   7   7        0.00       -5.83      5.85 o 
   3   7   7       10.18       -4.12      9.58 o 
   4   7   7      300.62      354.92     28.88 o 
   5   7   7       88.01      114.49     34.80 o 
   6   7   7        0.97       -8.11     16.48 o 
  -6   8   7       12.31      -17.36     14.61 o 
  -5   8   7       15.90       27.96     14.06 o 
  -4   8   7      109.84       89.88     20.98 o 
  -3   8   7       14.25        9.51     10.67 o 
  -2   8   7        0.54       -0.74      7.72 o 
  -1   8   7       36.03       50.41      7.29 o 
   0   8   7       20.58       24.76      7.19 o 
   1   8   7      204.37      195.07     14.48 o 
   2   8   7       13.56       22.33      7.79 o 
   3   8   7        0.32      -14.23     10.42 o 
   4   8   7       11.03       12.68     13.86 o 
   5   8   7      110.22       95.34     37.81 o 
   6   8   7       10.05        8.82     19.35 o 
  -6   9   7        3.70       -9.66     18.22 o 
  -5   9   7       49.15       55.53     17.22 o 
  -4   9   7       73.79       46.95     14.83 o 
  -3   9   7       10.84        3.06     11.13 o 
  -2   9   7        0.26      -10.74      8.43 o 
  -1   9   7      231.43      212.05     23.24 o 
   0   9   7       18.23        8.84      6.69 o 
   1   9   7        7.26       -2.49      6.37 o 
   2   9   7       64.34       67.48     11.27 o 
   3   9   7      315.94      331.82     45.46 o 
   4   9   7       47.12       28.88     16.68 o 
   5   9   7       62.66       54.52     21.15 o 
  -5  10   7        0.47       -2.00     18.58 o 
  -4  10   7       19.08        7.32     13.35 o 
  -3  10   7       19.30        0.66     11.28 o 
  -2  10   7      150.51      203.69     26.80 o 
  -1  10   7        5.36       -1.22     11.00 o 
   0  10   7       49.01       34.86     13.46 o 
   1  10   7        0.15       -3.74      7.19 o 
   2  10   7      119.78      110.32     13.59 o 
   3  10   7        2.30       -6.97     11.17 o 
   4  10   7        0.10        4.73     15.90 o 
   5  10   7       16.07        2.05     17.80 o 
  -4  11   7      109.88      144.01     33.99 o 
  -3  11   7        1.88        5.23     15.12 o 
  -2  11   7       45.89       53.39     17.41 o 
  -1  11   7        2.69        5.72     12.89 o 
   0  11   7      109.43       75.68     16.66 o 
   1  11   7        0.09      -12.04      9.58 o 
   2  11   7        0.00      -15.17     10.11 o 
   3  11   7       22.43       44.16     14.79 o 
   4  11   7       17.63       -5.95     16.82 o 
  -3  12   7       14.78       10.24     18.38 o 
  -2  12   7       56.31       27.26     21.36 o 
  -1  12   7        7.06       -2.31     13.59 o 
   0  12   7       10.34       -1.73     12.79 o 
   1  12   7       56.17       84.26     27.56 o 
   2  12   7        3.36        3.71     16.19 o 
   3  12   7        0.51      -17.66     11.77 o 
  -2  13   7       13.50       23.55     17.12 o 
  -1  13   7        7.38      -13.92     13.40 o 
   0  13   7        0.79      -12.71     13.08 o 
   1  13   7        0.13       -7.75     18.47 o 
   2  13   7       10.50      -10.89     19.87 o 
  -6   0   8       31.66       43.95     21.44 o 
  -4   0   8       42.62       53.68     11.48 o 
  -2   0   8        1.84       -3.85      3.89 o 
   0   0   8      499.78      450.55     18.46 o 
   2   0   8     3281.06     3564.67    156.11 o 
   4   0   8      239.25      268.38     25.60 o 
   6   0   8       83.67       83.31     27.51 o 
  -7   1   8        9.30       -3.57     16.15 o 
  -6   1   8        1.33       -2.54     12.40 o 
  -4   1   8        0.91       -0.45      5.20 o 
  -2   1   8      820.92      764.31     19.36 o 
  -1   1   8      164.48      169.32      7.76 o 
   0   1   8     3574.84     3942.56     75.82 o 
   1   1   8      729.30      814.68     25.39 o 
   2   1   8       29.78       30.96      6.91 o 
   3   1   8      231.80      204.24     18.12 o 
   4   1   8      698.41      695.63     27.67 o 
   5   1   8       32.65        9.48     11.07 o 
   6   1   8       18.18       10.87     12.53 o 
   7   1   8        0.03      -14.60     18.45 o 
  -7   2   8        1.47      -19.33     13.85 o 
  -6   2   8       18.07        2.85     10.07 o 
  -5   2   8       56.96       36.63     10.55 o 
  -3   2   8      210.26      200.74      9.20 o 
  -2   2   8     1056.81     1058.58     28.42 o 
  -1   2   8      206.62      213.56      9.11 o 
   0   2   8      494.46      516.53     23.67 o 
   1   2   8       34.02       46.19      6.66 o 
   2   2   8     1116.69     1179.49     35.70 o 
   3   2   8       10.76       13.53      7.21 o 
   4   2   8      364.21      330.09     17.74 o 
   5   2   8        2.91        0.18      8.65 o 
   6   2   8       40.76       21.16     17.51 o 
   7   2   8        1.54       20.54     20.20 o 
  -7   3   8        4.92       16.22     25.26 o 
  -6   3   8      106.02      130.90     18.08 o 
  -5   3   8        1.67        7.25      8.54 o 
  -4   3   8       34.29       26.76      9.16 o 
  -3   3   8       14.61        8.17      5.55 o 
  -2   3   8       26.53       29.37      6.43 o 
  -1   3   8      192.01      213.59      9.49 o 
   0   3   8        4.20        1.10      3.85 o 
   1   3   8       43.94       37.89      6.51 o 
   2   3   8       70.06       82.15     16.24 o 
   3   3   8      263.74      274.16     14.38 o 
   4   3   8       24.82       12.98      8.43 o 
   5   3   8        7.44       11.35     12.65 o 
   6   3   8      236.30      301.54     46.14 o 
   7   3   8       12.06        9.83     20.28 o 
  -7   4   8       39.08       51.78     21.59 o 
  -6   4   8        7.03       -7.41     11.02 o 
  -5   4   8      279.31      345.34     22.25 o 
  -4   4   8      249.67      244.61     37.30 o 
  -3   4   8      370.86      369.77     15.66 o 
  -2   4   8        6.23       -2.10      4.39 o 
  -1   4   8       83.01       83.73      8.03 o 
   0   4   8       23.39       16.74      4.95 o 
   1   4   8        3.03        2.82      4.52 o 
   2   4   8       48.55       41.33      9.07 o 
   3   4   8       94.53       99.74     12.03 o 
   4   4   8        8.00        2.24     10.46 o 
   5   4   8       15.21        7.07     13.10 o 
   6   4   8       42.32       63.10     21.25 o 
  -7   5   8       16.00       24.01     21.60 o 
  -6   5   8        2.23      -20.63     14.12 o 
  -5   5   8      309.10      292.00     25.92 o 
  -4   5   8       21.67       22.70      7.87 o 
  -3   5   8      586.16      593.54     21.43 o 
  -2   5   8        0.01       -0.61      4.34 o 
  -1   5   8       51.76       54.40      6.15 o 
   0   5   8      164.24      162.01     10.94 o 
   1   5   8        3.38        0.09      4.38 o 
   2   5   8       15.91       10.88      6.39 o 
   3   5   8       37.96       23.52     11.14 o 
   4   5   8        0.64       -4.85     10.89 o 
   5   5   8        7.68      -12.98     12.21 o 
   6   5   8      101.32      117.09     26.70 o 
  -7   6   8       64.10       66.20     29.58 o 
  -6   6   8        8.56        6.97     16.58 o 
  -5   6   8        8.09       -6.20     10.59 o 
  -4   6   8       35.60       23.84      9.25 o 
  -3   6   8        8.11        1.18      6.72 o 
  -2   6   8        4.51        0.95      5.19 o 
  -1   6   8      238.76      253.05     11.78 o 
   0   6   8        4.03       -0.28      4.22 o 
   1   6   8      170.54      203.99     13.17 o 
   2   6   8       72.82       61.05     13.18 o 
   3   6   8      235.18      268.27     22.68 o 
   4   6   8      387.92      388.57     28.18 o 
   5   6   8      333.64      439.16     52.80 o 
   6   6   8       12.98        9.82     16.76 o 
  -6   7   8        8.66      -10.50     14.51 o 
  -5   7   8        4.85       11.59     11.99 o 
  -4   7   8        0.01       -1.14      9.89 o 
  -3   7   8      108.35      111.16     15.67 o 
  -2   7   8        0.00        3.13      6.01 o 
  -1   7   8       30.01       26.70      6.84 o 
   0   7   8      603.32      542.93     16.68 o 
   1   7   8       52.96       71.00      9.46 o 
   2   7   8      499.72      473.42     26.55 o 
   3   7   8      125.76      144.92     20.98 o 
   4   7   8      163.78      170.75     25.07 o 
   5   7   8       33.98       24.74     17.98 o 
   6   7   8       29.95       26.52     20.48 o 
  -6   8   8        0.00      -12.45     14.42 o 
  -5   8   8       63.64       73.95     17.15 o 
  -4   8   8        4.61        0.61     11.45 o 
  -3   8   8       74.35       83.23     15.22 o 
  -2   8   8       22.41        6.01      9.02 o 
  -1   8   8       72.07       77.43     10.14 o 
   0   8   8       40.64       34.54     10.94 o 
   1   8   8       52.33       38.88      8.85 o 
   2   8   8      202.31      218.70     17.09 o 
   3   8   8      183.54      162.98     23.33 o 
   4   8   8       53.85       56.17     23.13 o 
   5   8   8       19.56       20.53     17.40 o 
  -5   9   8       37.76       32.97     15.89 o 
  -4   9   8       16.43        6.32     12.67 o 
  -3   9   8        5.57       -6.65      9.60 o 
  -2   9   8        7.37       -4.40      8.99 o 
  -1   9   8       12.18       22.73     12.31 o 
   0   9   8        0.09       -3.56      7.24 o 
   1   9   8       34.43       38.97     12.83 o 
   2   9   8       40.65       33.92      9.76 o 
   3   9   8        7.99      -12.99     11.50 o 
   4   9   8        0.96      -20.81     13.87 o 
   5   9   8        0.33      -10.92     15.65 o 
  -5  10   8        0.80      -20.99     13.99 o 
  -4  10   8       59.63       61.54     16.76 o 
  -3  10   8       34.81       23.31     12.85 o 
  -2  10   8       47.47       45.44     16.02 o 
  -1  10   8        0.23      -16.50     11.00 o 
   0  10   8      227.83      209.44     24.84 o 
   1  10   8        0.96      -10.87      8.21 o 
   3  10   8      144.64      175.93     32.95 o 
   4  10   8        0.34      -21.54     14.36 o 
  -4  11   8        2.06      -14.89     13.67 o 
  -3  11   8        4.00       11.48     16.05 o 
  -2  11   8      243.14      289.69     31.73 o 
  -1  11   8        0.04       -9.04     14.45 o 
   0  11   8       29.60       17.27     21.28 o 
   1  11   8        1.49        3.93     19.42 o 
   2  11   8        2.42      -12.62     11.08 o 
   3  11   8       14.85       -1.79     13.23 o 
   4  11   8        1.07      -23.00     15.33 o 
  -3  12   8        9.27       14.62     18.06 o 
  -2  12   8       11.26       -0.46     15.23 o 
  -1  12   8        0.09       17.16     14.98 o 
   0  12   8       27.74       22.59     16.05 o 
   1  12   8        2.33       -6.10     12.66 o 
   2  12   8        5.61      -17.85     20.88 o 
   3  12   8       56.36       39.49     16.38 o 
  -2  13   8        3.99       -9.29     15.18 o 
  -1  13   8        3.86       23.89     16.81 o 
   0  13   8        1.42       14.26     14.69 o 
   1  13   8        0.14      -11.45     20.10 o 
  -7   0   9       77.74       70.34     29.53 o 
  -3   0   9      457.47      492.10     24.75 o 
   1   0   9     1679.25     1762.45     59.30 o 
   3   0   9       14.45        5.05      9.82 o 
   5   0   9        6.65        2.64     13.70 o 
   7   0   9        9.78        2.75     24.19 o 
  -7   1   9        4.23       -3.24     15.81 o 
  -6   1   9        0.02        1.74     13.07 o 
  -5   1   9      190.12      169.16     46.47 o 
  -4   1   9        1.08       -2.58      5.73 o 
  -3   1   9       10.02        8.64      4.77 o 
  -2   1   9       62.54       77.57      6.87 o 
  -1   1   9      634.81      656.07     15.89 o 
   0   1   9     1313.28     1446.48     34.17 o 
   1   1   9       48.99       48.24      7.17 o 
   2   1   9        0.72       -1.68      4.94 o 
   4   1   9       17.87       13.40      8.61 o 
   5   1   9        5.07        2.41      9.04 o 
   6   1   9       12.36       13.93     12.58 o 
   7   1   9       16.19        8.37     20.99 o 
  -7   2   9        6.30       -1.05     16.25 o 
  -6   2   9        0.08        0.09     10.13 o 
  -5   2   9       14.00        1.41      8.89 o 
  -4   2   9       35.95       33.52      8.60 o 
  -2   2   9      234.48      247.28     12.86 o 
  -1   2   9     1917.06     1850.36     44.17 o 
   1   2   9       60.97       88.26     13.32 o 
   2   2   9       44.62       42.23      8.57 o 
   3   2   9       19.25        9.09      7.00 o 
   4   2   9      283.28      281.42     49.73 o 
   5   2   9       51.23       43.99     12.40 o 
   6   2   9        7.93        7.36     17.08 o 
  -7   3   9       35.19        2.76     17.61 o 
  -6   3   9        0.98       -3.57     10.58 o 
  -5   3   9        0.46        6.20      8.87 o 
  -4   3   9       39.92       35.33      8.17 o 
  -3   3   9        5.43        2.46      5.07 o 
  -2   3   9      163.32      187.91     11.40 o 
  -1   3   9       37.09       28.17      5.65 o 
   0   3   9      106.72      114.25     10.06 o 
   1   3   9       20.00       28.88      7.68 o 
   2   3   9      144.42      148.22     21.04 o 
   3   3   9       36.87       42.50     15.02 o 
   4   3   9      159.60      171.52     16.86 o 
   5   3   9       24.55       38.19     16.19 o 
   6   3   9       80.40      107.10     24.60 o 
  -7   4   9        0.87      -10.17     17.34 o 
  -6   4   9        1.45      -15.44     10.29 o 
  -5   4   9       60.58       71.60     12.34 o 
  -4   4   9       13.31        8.63      7.04 o 
  -3   4   9        3.82       -0.24      5.61 o 
  -2   4   9       19.20       11.95      5.43 o 
  -1   4   9       41.87       44.22      6.86 o 
   0   4   9        2.13       -5.36      4.03 o 
   1   4   9        0.07        2.97      4.60 o 
   2   4   9       41.88       48.61      8.59 o 
   3   4   9        2.66       -9.21      6.37 o 
   4   4   9       31.53       37.80     14.77 o 
   5   4   9       54.07       57.17     18.36 o 
   6   4   9      272.40      315.16     41.74 o 
  -7   5   9        0.39      -18.01     17.76 o 
  -6   5   9       58.36       59.79     19.78 o 
  -5   5   9       14.03        3.08      9.25 o 
  -4   5   9        1.46       -1.98      7.30 o 
  -3   5   9      512.64      519.25     22.54 o 
  -2   5   9       20.16       21.92      6.75 o 
  -1   5   9        2.47        0.47      4.57 o 
   0   5   9       13.48        5.71      5.12 o 
   2   5   9      204.83      230.64     13.84 o 
   3   5   9       27.18        0.74     14.23 o 
   4   5   9      178.28      149.42     23.18 o 
   5   5   9      160.02      203.91     50.35 o 
   6   5   9        1.85       12.69     18.11 o 
  -6   6   9       20.61       47.79     19.87 o 
  -5   6   9       15.25       12.87     11.31 o 
  -4   6   9       24.63       34.61      9.82 o 
  -3   6   9        0.46       -1.87      6.51 o 
  -2   6   9        6.46        1.70      5.43 o 
  -1   6   9        3.62        3.40      4.97 o 
   0   6   9      558.46      508.60     23.93 o 
   1   6   9        4.24       -3.04      5.35 o 
   2   6   9       67.33       82.60     15.62 o 
   4   6   9      670.71      712.11     38.95 o 
   5   6   9      134.69      136.82     25.25 o 
   6   6   9        0.89      -19.53     16.72 o 
  -6   7   9       11.62      -14.01     13.18 o 
  -5   7   9        0.90      -14.07     10.83 o 
  -4   7   9        0.53        5.19     10.33 o 
  -3   7   9      168.19      196.45     16.26 o 
  -2   7   9       61.91       58.99     15.21 o 
  -1   7   9       42.30       31.32      7.17 o 
   0   7   9       68.40       85.14     15.53 o 
   1   7   9      338.05      306.56     16.53 o 
   2   7   9      458.16      468.13     26.85 o 
   3   7   9      184.91      201.66     24.54 o 
   4   7   9       25.45        0.04     13.24 o 
   5   7   9        7.29        7.69     17.32 o 
  -6   8   9       11.16        1.32     16.85 o 
  -5   8   9        0.53       -4.52     12.52 o 
  -4   8   9      140.15      178.97     47.50 o 
  -3   8   9       16.39        5.17     10.61 o 
  -2   8   9       32.21       38.40      8.78 o 
  -1   8   9        0.93       -3.22      6.25 o 
   0   8   9       69.73       58.20     10.96 o 
   1   8   9       24.29       14.77      8.58 o 
   2   8   9        6.57       18.47     12.35 o 
   3   8   9       72.72       53.73     16.83 o 
   4   8   9       59.65       93.23     21.68 o 
   5   8   9        7.90       -6.18     16.29 o 
  -5   9   9        3.97       -8.17     15.13 o 
  -4   9   9        1.91        2.61     12.55 o 
  -3   9   9       59.43       55.05     16.85 o 
  -2   9   9       76.17       93.92     15.29 o 
  -1   9   9        5.89       -1.05      7.19 o 
   2   9   9       32.03       13.54     10.38 o 
   3   9   9      105.03       85.87     20.06 o 
   4   9   9        0.35      -11.36     14.54 o 
   5   9   9        0.58      -16.90     18.10 o 
  -5  10   9        0.11        2.02     15.69 o 
  -4  10   9        5.39        6.21     15.71 o 
  -3  10   9        1.43       -4.05     11.52 o 
  -2  10   9       12.12       -1.18     12.50 o 
  -1  10   9       12.48      -10.46     11.28 o 
   0  10   9       22.02       -1.85     11.86 o 
   1  10   9       29.21       21.60     14.78 o 
   2  10   9        0.00       -5.83      9.76 o 
   3  10   9      154.41      170.40     26.32 o 
   4  10   9        1.79      -15.59     16.57 o 
  -4  11   9       33.43       38.51     20.53 o 
  -3  11   9       12.57       15.34     17.14 o 
  -2  11   9        1.07      -10.15     12.48 o 
  -1  11   9       24.49        8.00     13.84 o 
   0  11   9        5.77      -12.65     11.55 o 
   1  11   9        5.54       -9.46     12.30 o 
   2  11   9       51.20       28.08     12.96 o 
   3  11   9        9.25       -8.02     23.24 o 
  -3  12   9        9.88       -8.66     16.66 o 
  -2  12   9        8.31        4.58     16.13 o 
  -1  12   9      108.88      166.17     34.97 o 
   0  12   9        3.83      -10.42     13.55 o 
   1  12   9        3.04       -2.69     14.23 o 
   2  12   9        1.85       -1.57     20.60 o 
  -1  13   9        2.81        6.23     38.57 o 
   0  13   9        9.37        3.83     14.76 o 
  -6   0  10        1.47      -13.25     16.90 o 
  -4   0  10      208.85      223.62     18.70 o 
  -2   0  10      838.86      755.28     24.58 o 
   2   0  10      328.77      273.43     17.32 o 
   4   0  10      267.32      232.12     24.76 o 
   6   0  10       10.01       -9.09     19.37 o 
  -7   1  10       18.38        8.75     16.22 o 
  -6   1  10       77.89       90.78     20.74 o 
  -5   1  10        3.69      -10.29      8.23 o 
  -4   1  10       38.63       30.20      9.54 o 
  -3   1  10      204.76      215.36     10.21 o 
  -2   1  10     1016.13     1125.33     27.04 o 
  -1   1  10      244.06      252.37      8.71 o 
   0   1  10      440.14      441.91     20.98 o 
   1   1  10      194.13      180.46      8.84 o 
   2   1  10      271.81      273.54     14.01 o 
   3   1  10      157.44      154.07     26.73 o 
   4   1  10       94.88      114.82     14.48 o 
   5   1  10        4.56      -12.48      8.99 o 
   6   1  10       17.54       14.84     12.88 o 
  -7   2  10       58.23       50.36     19.68 o 
  -6   2  10       12.83        4.03     13.10 o 
  -5   2  10       25.73       18.01     10.34 o 
  -4   2  10      314.16      307.87     15.52 o 
  -3   2  10       47.89       49.11      6.80 o 
  -1   2  10      219.16      239.76     10.64 o 
   0   2  10        0.33        0.86      3.40 o 
   2   2  10      260.23      255.22     13.47 o 
   3   2  10       26.95       15.01      7.76 o 
   4   2  10        0.09       -6.92      7.55 o 
   5   2  10        0.68        9.94     10.52 o 
   6   2  10        7.51       11.98     17.72 o 
  -7   3  10        1.57      -16.18     15.11 o 
  -6   3  10        0.53        2.40     11.06 o 
  -5   3  10       87.00      103.48     19.81 o 
  -4   3  10        6.43        0.41      6.71 o 
  -3   3  10       29.22       30.35      8.73 o 
  -2   3  10      223.24      204.04     11.50 o 
  -1   3  10       79.88       76.57      8.88 o 
   0   3  10        0.47       -3.59      3.78 o 
   1   3  10      254.02      251.72     12.77 o 
   2   3  10      774.92      749.90     36.21 o 
   3   3  10       34.71       39.70      9.59 o 
   4   3  10      253.50      293.76     36.77 o 
   5   3  10       80.14       73.85     20.11 o 
   6   3  10        2.89        4.02     17.10 o 
  -7   4  10       38.65        8.31     29.02 o 
  -6   4  10        5.78       -5.85     11.13 o 
  -5   4  10        6.34        0.33      8.42 o 
  -4   4  10       92.69      109.48     12.99 o 
  -3   4  10       54.62       50.56      9.24 o 
  -2   4  10      153.58      175.08     13.14 o 
  -1   4  10        1.12       -3.79      4.40 o 
   0   4  10      468.00      426.18     19.26 o 
   1   4  10      236.32      218.21     13.17 o 
   2   4  10       21.05       25.36      7.92 o 
   3   4  10       52.68       49.87     10.98 o 
   4   4  10      435.84      442.54     28.92 o 
   5   4  10       65.77       63.91     19.57 o 
  -7   5  10        0.11      -10.80     19.93 o 
  -6   5  10        1.11       -7.17     15.39 o 
  -5   5  10       29.80       23.97     10.30 o 
  -4   5  10       76.94       54.62     11.17 o 
  -3   5  10       20.43       11.01      7.51 o 
  -2   5  10        0.00       -3.27      5.36 o 
  -1   5  10      135.20      151.35     11.83 o 
   0   5  10      170.31      160.54     18.52 o 
   1   5  10       40.93       46.96      8.08 o 
   2   5  10       40.66       61.39     14.39 o 
   3   5  10       39.11       17.09     17.49 o 
   4   5  10      233.89      259.97     29.11 o 
   5   5  10      446.80      485.14     33.50 o 
   6   5  10      370.05      543.59     96.75 o 
  -5   6  10       90.37      119.48     18.91 o 
  -4   6  10       18.13       12.42      8.90 o 
  -3   6  10        0.83       -9.38      6.54 o 
  -2   6  10      240.12      263.73     15.71 o 
  -1   6  10       81.67       88.10     14.04 o 
   0   6  10       10.20       14.48      7.37 o 
   1   6  10      382.36      385.97     15.92 o 
   2   6  10      406.06      419.53     25.09 o 
   3   6  10      729.97      784.50     84.48 o 
   4   6  10       53.73       43.93     16.41 o 
   5   6  10        9.63        0.01     14.72 o 
  -6   7  10        1.04      -12.00     13.99 o 
  -5   7  10       30.82       47.49     15.54 o 
  -4   7  10       47.21       30.22     12.50 o 
  -3   7  10        0.51       -9.97      7.76 o 
  -1   7  10       30.86       14.09      7.29 o 
   0   7  10      879.47      852.65     30.22 o 
   1   7  10      277.12      299.44     17.91 o 
   2   7  10       36.30       19.76     12.67 o 
   3   7  10        8.47        8.21     13.19 o 
   4   7  10        4.94        1.68     13.95 o 
   5   7  10       20.41        8.99     16.79 o 
  -5   8  10       18.69       16.60     14.65 o 
  -4   8  10        2.12        2.95     11.30 o 
  -3   8  10      103.64      122.30     21.15 o 
  -2   8  10      205.91      226.85     17.07 o 
  -1   8  10       95.78       68.42     10.23 o 
   0   8  10       17.38       15.88      8.16 o 
   1   8  10      175.94      215.05     19.21 o 
   2   8  10       17.21        7.12     11.53 o 
   3   8  10        0.18      -17.44     11.77 o 
   4   8  10        2.89       -7.94     15.21 o 
   5   8  10        5.48       -3.70     17.69 o 
  -5   9  10       32.16       50.88     17.36 o 
  -4   9  10       14.84       15.67     13.70 o 
  -3   9  10       52.82       29.01     16.70 o 
  -2   9  10        1.56        0.77      9.88 o 
  -1   9  10      118.59      119.72     15.07 o 
   0   9  10        0.69       -5.60      7.17 o 
   1   9  10       64.60       35.63     11.32 o 
   2   9  10       19.00       24.04     14.19 o 
   3   9  10       23.12       10.53     15.82 o 
   4   9  10       12.01      -11.58     14.47 o 
  -4  10  10       56.40       59.36     17.21 o 
  -3  10  10       23.91       26.50     20.04 o 
  -2  10  10        0.88       -7.61     12.29 o 
  -1  10  10        3.13        1.36     12.58 o 
   0  10  10        2.67       -4.54      8.49 o 
   1  10  10      255.94      235.42     25.03 o 
   2  10  10        1.16        0.94     10.76 o 
   3  10  10      107.03      133.11     34.36 o 
   4  10  10        0.05      -24.44     18.05 o 
  -3  11  10        0.29      -20.48     13.66 o 
  -2  11  10        4.60       -0.71     13.95 o 
  -1  11  10        4.03       -1.12     12.88 o 
   0  11  10       24.95       20.21     15.05 o 
   1  11  10        0.05      -14.09     12.15 o 
   2  11  10        2.20      -19.13     12.75 o 
   3  11  10        1.46       -9.12     16.24 o 
  -2  12  10        1.48        0.35     15.05 o 
  -1  12  10        8.77       10.24     16.12 o 
   0  12  10       19.87       14.17     15.79 o 
   1  12  10       79.65      105.80     21.11 o 
  -7   0  11       91.28       70.90     33.40 o 
  -5   0  11        8.57       -7.07     16.84 o 
  -3   0  11      510.16      506.66     26.70 o 
  -1   0  11       24.57       16.70      5.94 o 
   1   0  11      185.92      198.97     15.18 o 
   3   0  11        3.77       -4.24      8.14 o 
   5   0  11      183.47      222.40     28.31 o 
  -7   1  11        0.85       -1.07     16.53 o 
  -6   1  11       14.21        2.12     14.94 o 
  -5   1  11       40.19       38.60     11.85 o 
  -4   1  11      289.67      265.95     24.67 o 
  -3   1  11        2.88       -1.46      5.42 o 
  -2   1  11      411.45      435.90     16.22 o 
  -1   1  11        0.73       -0.93      4.22 o 
   0   1  11      252.68      224.67      9.46 o 
   1   1  11      112.89      135.86     15.96 o 
   2   1  11       81.83       78.89      9.54 o 
   3   1  11      138.32      132.55     14.24 o 
   4   1  11       93.49      102.18     14.05 o 
   5   1  11        1.29       16.30     10.83 o 
   6   1  11        4.50       -4.12     12.91 o 
  -7   2  11        6.28        2.27     15.63 o 
  -6   2  11      169.74      111.77     22.91 o 
  -5   2  11       10.41        7.51      9.24 o 
  -4   2  11       32.93       25.75      9.93 o 
  -3   2  11       25.36       31.57     12.15 o 
  -2   2  11      462.62      474.41     17.10 o 
  -1   2  11       81.21       73.83      9.72 o 
   0   2  11       69.85       86.24      7.59 o 
   1   2  11        0.20        0.56      5.13 o 
   2   2  11       41.99       37.40      8.57 o 
   3   2  11       87.49       89.99     12.87 o 
   4   2  11       45.21       43.36     11.21 o 
   5   2  11       25.92       25.79     11.95 o 
   6   2  11       18.02        4.32     18.25 o 
  -7   3  11        4.07      -12.04     15.78 o 
  -6   3  11        1.93        2.93     11.04 o 
  -5   3  11       84.84      133.36     30.03 o 
  -4   3  11      226.49      228.89     20.35 o 
  -3   3  11        1.05       -2.05      5.81 o 
  -2   3  11        0.90       -2.07      4.67 o 
  -1   3  11      328.13      295.71     12.71 o 
   0   3  11       45.36       47.38      7.59 o 
   1   3  11       99.58      118.32     11.89 o 
   2   3  11      350.82      298.74     15.55 o 
   4   3  11       15.58       14.75     10.03 o 
   5   3  11        0.09        8.01     14.51 o 
   6   3  11        1.67       -3.52     18.74 o 
  -7   4  11        0.97      -11.51     27.28 o 
  -6   4  11        6.25      -11.56     10.77 o 
  -5   4  11       30.76       25.19     13.57 o 
  -4   4  11        1.65       -5.37      7.40 o 
  -3   4  11      452.64      441.71     18.29 o 
  -2   4  11        2.15       -3.13      5.04 o 
  -1   4  11       10.45       -1.36      4.99 o 
   0   4  11      423.11      431.82     21.74 o 
   1   4  11       52.86       62.63     10.33 o 
   2   4  11      607.36      589.10     31.75 o 
   3   4  11        6.47       -2.53      8.20 o 
   4   4  11      452.69      422.24     29.02 o 
   5   4  11       70.59       50.12     42.24 o 
   6   4  11       21.52        5.63     19.47 o 
  -6   5  11        4.58        4.30     15.88 o 
  -5   5  11       16.24        8.01     11.67 o 
  -3   5  11       25.06       20.99      8.42 o 
  -2   5  11      222.03      238.49     22.38 o 
  -1   5  11      134.86      119.17     11.20 o 
   0   5  11       44.92       61.61     12.79 o 
   1   5  11       11.92       11.36      6.83 o 
   2   5  11      433.62      468.22     31.11 o 
   3   5  11      989.12     1035.86     62.79 o 
   4   5  11        7.97       30.11     16.19 o 
   5   5  11       37.27       38.74     38.54 o 
  -6   6  11       17.75       22.42     17.49 o 
  -5   6  11        1.26       -2.72     11.37 o 
  -4   6  11        0.55       -8.10      8.31 o 
  -3   6  11        3.89        1.67      7.34 o 
  -2   6  11      800.06      778.14     25.99 o 
  -1   6  11        9.47       11.72      6.77 o 
   0   6  11      587.48      544.13     19.89 o 
   1   6  11     1063.16     1055.21     40.42 o 
   2   6  11      777.82      842.26     40.19 o 
   3   6  11      134.13      185.13     34.30 o 
   4   6  11        3.30        5.59     12.70 o 
   5   6  11      115.64      119.59     25.72 o 
  -6   7  11        0.07      -21.71     16.41 o 
  -5   7  11        5.40       -0.10     12.68 o 
  -4   7  11      143.08      180.59     21.55 o 
  -3   7  11       61.38       84.99     18.20 o 
  -2   7  11      117.05      107.25     12.81 o 
  -1   7  11      248.51      284.12     27.18 o 
   0   7  11      469.17      491.01     19.18 o 
   1   7  11      348.11      301.59     17.32 o 
   2   7  11       49.79       32.32     14.12 o 
   3   7  11      108.53      140.01     48.50 o 
   4   7  11       31.02       28.81     17.05 o 
   5   7  11        1.55        0.32     16.86 o 
  -5   8  11       44.46       62.28     19.67 o 
  -4   8  11       10.92       27.50     13.87 o 
  -3   8  11       51.28       66.36     18.35 o 
  -2   8  11       40.93       20.89      8.76 o 
  -1   8  11        7.28       -4.54      6.75 o 
   0   8  11       18.40       10.24      8.15 o 
   1   8  11        3.96       -6.50      7.70 o 
   3   8  11        2.49      -10.07     12.89 o 
   4   8  11        4.31      -21.94     14.63 o 
  -5   9  11       64.94       87.60     27.57 o 
  -4   9  11        5.89       -8.36     12.78 o 
  -3   9  11        0.11      -13.28     11.90 o 
  -2   9  11      122.83      110.73     39.80 o 
  -1   9  11      360.75      377.17     20.00 o 
   0   9  11        4.35       -3.01      8.13 o 
   1   9  11       38.49       44.10     12.25 o 
   3   9  11       59.72       53.01     18.81 o 
   4   9  11        0.60      -22.19     16.74 o 
  -4  10  11       21.42       -8.92     14.25 o 
  -3  10  11       28.31        5.82     16.65 o 
  -2  10  11       31.10       35.40     15.95 o 
  -1  10  11        0.00       -8.26     12.40 o 
   0  10  11       71.32       66.63     13.09 o 
   1  10  11       83.67       73.29     14.63 o 
   2  10  11        4.28       -1.36     17.94 o 
   3  10  11        0.53      -17.51     14.42 o 
  -3  11  11        0.22        5.30     18.13 o 
  -2  11  11        0.72        1.63     14.11 o 
  -1  11  11        0.09        3.19     13.55 o 
   0  11  11       44.10       66.54     22.01 o 
   1  11  11       61.33       34.44     17.99 o 
   2  11  11       12.71       -5.73     13.85 o 
  -1  12  11        9.11        7.73     15.26 o 
   0  12  11        3.29       -9.11     14.29 o 
   1  12  11        7.80       28.76     17.25 o 
  -6   0  12       31.61       31.60     23.41 o 
  -4   0  12        0.18        0.63      9.24 o 
  -2   0  12      257.26      267.13     20.69 o 
   0   0  12      652.39      670.14     29.08 o 
   2   0  12      505.70      549.49     27.55 o 
   4   0  12      153.05      183.77     23.31 o 
   6   0  12        4.06        4.79     18.58 o 
  -7   1  12        0.01       -4.50     18.89 o 
  -6   1  12        7.83        3.17     13.97 o 
  -5   1  12       15.91       12.59     13.55 o 
  -4   1  12        0.75       -6.61      8.21 o 
  -3   1  12      245.12      263.86     15.65 o 
  -2   1  12       26.31       22.34      8.30 o 
  -1   1  12      389.86      412.71     23.34 o 
   0   1  12      396.09      391.98     16.50 o 
   1   1  12      541.86      538.06     17.96 o 
   2   1  12       11.51        5.63      8.82 o 
   3   1  12        2.20       -9.33      6.22 o 
   4   1  12        2.08      -11.82      7.88 o 
   5   1  12        3.21        0.14     10.42 o 
   6   1  12        0.28       -0.62     19.87 o 
  -7   2  12        0.00       -1.57     18.50 o 
  -6   2  12        3.16       -3.62     14.75 o 
  -5   2  12        9.50        7.01     10.20 o 
  -3   2  12      166.45      175.75     17.29 o 
  -2   2  12      113.03      116.55     13.72 o 
  -1   2  12       84.41       80.92      8.98 o 
   0   2  12      220.92      229.51     13.38 o 
   1   2  12       10.99        9.03      5.33 o 
   2   2  12       15.32        2.54      7.15 o 
   3   2  12        0.06       -8.17      7.12 o 
   4   2  12        5.01       -6.87     10.30 o 
   5   2  12       32.09       34.60     13.09 o 
   6   2  12       38.36       23.68     26.02 o 
  -6   3  12        1.17      -11.34     14.82 o 
  -5   3  12        7.99       -4.16     10.29 o 
  -4   3  12       61.86       54.44     12.91 o 
  -3   3  12        0.55       -5.83      7.52 o 
  -2   3  12       32.06       42.66      7.89 o 
  -1   3  12        1.82       -5.79      5.04 o 
   0   3  12      903.91      866.65     36.96 o 
   1   3  12       16.54        8.10      6.99 o 
   2   3  12      723.74      718.32     47.04 o 
   3   3  12        0.02       -8.52      7.54 o 
   4   3  12       40.67       19.76     13.93 o 
   5   3  12      162.55      160.46     42.94 o 
   6   3  12       19.32       17.53     19.57 o 
  -6   4  12        0.12       -5.63     12.27 o 
  -5   4  12       37.80       20.45     11.93 o 
  -4   4  12        0.14       -3.85      9.07 o 
  -3   4  12        1.49       -1.56      6.28 o 
  -2   4  12      199.56      218.24     15.38 o 
  -1   4  12      119.35      139.77     12.21 o 
   0   4  12       78.10      103.19     13.01 o 
   1   4  12       31.22       14.16      7.71 o 
   2   4  12     1002.46     1050.66     51.82 o 
   3   4  12      445.43      423.81     27.05 o 
   4   4  12      172.26      236.18     28.69 o 
   5   4  12       87.25       95.24     23.36 o 
  -6   5  12       16.18       24.00     18.07 o 
  -5   5  12       45.80       29.29     13.01 o 
  -4   5  12        8.07        1.41     13.85 o 
  -3   5  12        2.82        0.38      7.14 o 
  -2   5  12       10.72       10.66      7.74 o 
  -1   5  12      228.36      196.75     19.45 o 
   0   5  12      191.17      191.32     17.51 o 
   1   5  12      561.86      547.18     23.06 o 
   2   5  12      236.95      275.86     19.23 o 
   3   5  12      346.49      370.72     28.41 o 
   4   5  12      792.02      840.86     44.17 o 
   5   5  12      116.68      125.53     26.40 o 
  -6   6  12        0.14       -5.86     15.58 o 
  -5   6  12        1.96      -13.12     13.71 o 
  -4   6  12      107.86      109.10     17.45 o 
  -3   6  12      390.64      400.92     18.94 o 
  -2   6  12        2.36       -8.44      6.39 o 
  -1   6  12     1137.38     1128.79     33.30 o 
   0   6  12      174.97      181.96     14.53 o 
   1   6  12      730.62      680.81     23.97 o 
   2   6  12      133.69      137.76     20.14 o 
   3   6  12      185.84      248.66     28.37 o 
   4   6  12       40.17       28.61     16.69 o 
   5   6  12        0.54       -5.76     17.33 o 
  -5   7  12       57.75       40.77     18.32 o 
  -4   7  12       41.24       38.02     15.41 o 
  -3   7  12      150.82      174.69     16.88 o 
  -2   7  12      645.96      625.74     43.46 o 
  -1   7  12      418.13      404.94     17.79 o 
   0   7  12       47.17       40.99      9.55 o 
   1   7  12       90.43       94.13     14.14 o 
   2   7  12       14.30       23.39     12.84 o 
   3   7  12        0.69        1.16     15.10 o 
   4   7  12        4.23      -23.30     16.53 o 
  -5   8  12       93.14       81.47     30.57 o 
  -4   8  12      193.47      235.65     24.74 o 
  -3   8  12       68.84       85.28     16.12 o 
  -2   8  12       40.53       36.27     10.24 o 
  -1   8  12       20.21        1.80      8.51 o 
   0   8  12       75.30       53.63     12.07 o 
   1   8  12        1.55       -9.08      8.96 o 
   2   8  12        3.71        0.17     13.28 o 
   3   8  12       35.15       20.30     17.29 o 
   4   8  12        1.38       -3.41     16.71 o 
  -4   9  12        2.21       -1.28     13.72 o 
  -3   9  12      106.66       84.89     16.96 o 
  -2   9  12        2.51       -3.19     11.45 o 
  -1   9  12        2.61       -0.60      8.73 o 
   0   9  12        7.29        5.38      9.42 o 
   1   9  12       53.95       35.02     11.78 o 
   2   9  12      112.14      117.33     22.20 o 
   3   9  12        1.02       -9.98     15.18 o 
  -4  10  12        0.27       -3.45     14.71 o 
  -3  10  12       15.36       16.44     17.23 o 
  -2  10  12        0.67       -7.40     12.67 o 
  -1  10  12      200.28      208.20     30.34 o 
   0  10  12       15.06        0.80      9.85 o 
   1  10  12       28.50       15.10     11.76 o 
   2  10  12        0.35      -16.18     14.30 o 
   3  10  12        4.72      -22.55     15.03 o 
  -2  11  12        0.08        8.71     16.11 o 
  -1  11  12        4.54        5.33     15.03 o 
   0  11  12        0.31      -13.77     16.34 o 
   1  11  12        5.36      -10.64     14.94 o 
  -5   0  13      166.07      156.11     35.93 o 
  -3   0  13       25.63       13.13     12.66 o 
  -1   0  13        9.21       17.01     13.42 o 
   1   0  13      199.59      195.99     29.81 o 
   3   0  13       21.11       29.70     12.34 o 
   5   0  13        3.94        6.59     18.02 o 
  -6   1  13       34.96       12.50     16.53 o 
  -5   1  13        0.16        2.53     13.51 o 
  -4   1  13      142.89      154.95     37.44 o 
  -3   1  13       24.74       13.26      7.97 o 
  -2   1  13        1.34       -1.37      7.28 o 
  -1   1  13       46.65       46.05     12.28 o 
   0   1  13        3.27       -7.14      5.33 o 
   1   1  13       29.97       33.00      7.84 o 
   2   1  13       81.19       82.81     15.44 o 
   3   1  13        0.04       -9.33      6.22 o 
   4   1  13        0.44        4.59      8.65 o 
   5   1  13       49.11       39.78     12.41 o 
  -6   2  13        5.26       -0.04     16.19 o 
  -5   2  13        0.62       -9.80     10.21 o 
  -4   2  13       18.25        7.77      9.64 o 
  -3   2  13        0.40      -10.66      7.11 o 
  -2   2  13      305.54      278.02     17.98 o 
  -1   2  13        1.07       -1.34      7.01 o 
   0   2  13       93.59      112.17     16.73 o 
   1   2  13       13.31       18.73      7.24 o 
   2   2  13        0.56       -2.59      6.43 o 
   3   2  13        0.17       -2.18      7.81 o 
   4   2  13       49.24       45.14     15.28 o 
   5   2  13       50.66       43.93     20.43 o 
  -6   3  13       43.70       43.87     19.89 o 
  -5   3  13       51.30       57.55     14.22 o 
  -4   3  13       43.40       36.75     11.80 o 
  -3   3  13       10.26        5.18      8.88 o 
  -2   3  13       71.73       91.04     15.36 o 
  -1   3  13       47.95       35.73      7.74 o 
   0   3  13      699.45      643.99     36.16 o 
   2   3  13        2.60       -4.05      8.27 o 
   3   3  13       58.81       74.35     13.28 o 
   4   3  13        3.15       -1.66      9.65 o 
   5   3  13       37.72       30.52     17.89 o 
  -6   4  13       42.12       40.21     14.73 o 
  -5   4  13       39.60       27.63     12.62 o 
  -4   4  13      165.07      213.53     27.00 o 
  -3   4  13       31.82       19.95     10.47 o 
  -2   4  13      234.63      274.92     21.75 o 
  -1   4  13       53.15       59.09      9.24 o 
   0   4  13     1323.24     1348.23     48.98 o 
   1   4  13      110.94      146.19     15.54 o 
   2   4  13      506.30      425.24     23.36 o 
   3   4  13      118.01      122.55     20.29 o 
   4   4  13        0.07       -6.86     13.44 o 
  -6   5  13        0.01        1.33     17.44 o 
  -5   5  13        0.00        0.82     11.72 o 
  -4   5  13      267.14      291.42     31.70 o 
  -2   5  13      402.99      393.99     17.57 o 
  -1   5  13       24.07       18.32      7.93 o 
   0   5  13      103.11       97.42     11.87 o 
   1   5  13      875.17      908.60     38.16 o 
   2   5  13      185.36      204.27     24.84 o 
   3   5  13      112.34      134.36     21.66 o 
   4   5  13      175.59      196.72     27.97 o 
   5   5  13       32.82        4.22     18.89 o 
  -5   6  13       37.94       24.27     18.30 o 
  -4   6  13        1.80       -9.33     10.28 o 
  -3   6  13        0.39       -3.12      7.90 o 
  -2   6  13      301.68      309.30     17.59 o 
  -1   6  13     1215.66     1279.09     37.17 o 
   0   6  13       80.92       76.31     11.44 o 
   1   6  13       22.90       29.02     12.55 o 
   2   6  13        3.47      -10.76     10.61 o 
   3   6  13       75.41       65.86     19.27 o 
   4   6  13       25.19       39.74     17.95 o 
  -5   7  13        0.19       -8.22     17.25 o 
  -4   7  13       88.83       71.07     24.62 o 
  -3   7  13      545.96      589.03     24.50 o 
  -2   7  13       28.16       46.18     10.24 o 
  -1   7  13       34.74       38.62      9.28 o 
   0   7  13        7.65        5.44      8.11 o 
   1   7  13       99.36      109.88     16.08 o 
   2   7  13       12.51        7.45     12.83 o 
   3   7  13        2.40      -16.11     13.44 o 
   4   7  13       31.69       35.62     18.26 o 
  -5   8  13        5.78      -13.25     16.38 o 
  -4   8  13       38.25       38.67     19.80 o 
  -3   8  13       10.74       13.84     12.06 o 
  -2   8  13        9.45       -3.28      8.09 o 
  -1   8  13      155.22      164.96     17.89 o 
   0   8  13       34.68       22.64     13.55 o 
   1   8  13      143.32      145.23     24.74 o 
   2   8  13        0.23       -4.83     12.79 o 
   3   8  13       19.77        1.09     16.05 o 
  -4   9  13       55.78       51.91     17.22 o 
  -3   9  13       20.50       18.47     14.03 o 
  -2   9  13       40.95       39.61     15.24 o 
  -1   9  13      113.49      102.39     15.35 o 
   0   9  13        0.58        1.25      9.41 o 
   1   9  13       34.69       11.92     11.01 o 
   2   9  13        5.17        0.62     14.57 o 
   3   9  13       48.36       12.85     18.46 o 
  -3  10  13        1.06      -11.39     15.47 o 
  -2  10  13        6.66       -2.01     14.45 o 
  -1  10  13       61.64       72.15     18.65 o 
   0  10  13       13.83       26.96     11.81 o 
   1  10  13        0.10       -0.82     10.64 o 
   2  10  13        5.25       11.10     16.03 o 
  -1  11  13       41.94       78.76     19.53 o 
   0  11  13        0.02        0.77     15.54 o 
  -6   0  14       12.06        4.49     23.86 o 
  -4   0  14      172.08      107.11     32.33 o 
   0   0  14        6.31       12.41     12.07 o 
   2   0  14      105.12      120.82     19.14 o 
   4   0  14        0.02       -6.01     12.04 o 
  -6   1  14        3.53       -3.68     15.71 o 
  -5   1  14      140.86      141.38     25.28 o 
  -4   1  14       57.73       58.66     13.05 o 
  -3   1  14        0.05      -12.60      9.23 o 
  -2   1  14       19.65       30.52      9.94 o 
  -1   1  14      105.71      111.01     17.71 o 
   0   1  14        8.42       11.00      9.34 o 
   1   1  14        7.76       -0.18      6.04 o 
   2   1  14       59.76       63.77     11.58 o 
   3   1  14        0.15       -0.64      7.75 o 
   4   1  14       36.22       38.19     11.00 o 
   5   1  14      108.87      104.14     16.36 o 
  -6   2  14        7.13        2.47     16.03 o 
  -5   2  14        0.76       -4.89     14.54 o 
  -4   2  14      246.94      276.10     24.13 o 
  -3   2  14       31.17       10.07     11.04 o 
  -2   2  14      117.93      148.19     19.05 o 
  -1   2  14        0.85        6.26      8.02 o 
   0   2  14      169.38      190.23     21.19 o 
   1   2  14        3.64        8.22      7.43 o 
   2   2  14      161.11      169.63     20.02 o 
   3   2  14      242.05      263.81     18.80 o 
   4   2  14       14.16        3.88     10.27 o 
   5   2  14        0.57      -14.48     28.35 o 
  -5   3  14       15.74       10.95     11.65 o 
  -4   3  14        0.41        0.19     10.10 o 
  -3   3  14        0.67        2.62      9.18 o 
  -2   3  14     1006.20      993.00     37.46 o 
  -1   3  14       70.96       79.15     13.10 o 
   1   3  14      228.76      222.75     18.10 o 
   2   3  14       11.70        8.00      8.77 o 
   3   3  14       60.36       72.12     14.85 o 
   4   3  14       22.63       11.23     18.72 o 
   5   3  14        0.21      -17.06     16.41 o 
  -6   4  14        0.26        1.51     18.13 o 
  -5   4  14        0.51       -7.32     10.69 o 
  -4   4  14      284.25      339.28     27.18 o 
  -3   4  14        8.51        3.34      9.41 o 
  -2   4  14       31.16       42.07     14.14 o 
  -1   4  14       92.31       87.84     16.95 o 
   0   4  14      740.78      721.74     27.92 o 
   1   4  14      398.17      414.15     43.34 o 
   2   4  14      113.78      131.66     24.01 o 
   3   4  14        0.00       -5.76     15.21 o 
   4   4  14       24.58        8.57     15.12 o 
   5   4  14       25.48       -0.06     18.69 o 
  -5   5  14       20.50        6.13     12.93 o 
  -4   5  14        2.50        5.82     11.40 o 
  -3   5  14       12.55       -4.64      9.98 o 
  -2   5  14      135.77      148.75     18.12 o 
  -1   5  14      342.66      327.22     26.52 o 
   0   5  14      322.09      299.07     15.91 o 
   1   5  14        3.88        7.71      9.22 o 
   2   5  14      593.99      568.81     31.83 o 
   3   5  14       56.16       46.65     16.51 o 
   4   5  14        6.81      -10.93     14.11 o 
  -5   6  14       21.71       20.74     18.00 o 
  -4   6  14       17.61       13.50     12.42 o 
  -3   6  14      605.45      682.86     31.69 o 
  -2   6  14        4.36        8.00     12.84 o 
  -1   6  14       14.70        6.00      8.11 o 
   0   6  14       23.24       15.81      8.59 o 
   1   6  14       15.32        5.11     11.40 o 
   2   6  14        7.39       -2.88     12.44 o 
   3   6  14        7.24       -9.96     12.33 o 
   4   6  14      192.85      245.85     31.83 o 
  -5   7  14      104.11      109.86     39.41 o 
  -4   7  14       77.06       94.93     22.07 o 
  -3   7  14       62.93       70.72     16.08 o 
  -2   7  14       22.96       16.94      8.92 o 
  -1   7  14       24.72       24.94      9.55 o 
   0   7  14      298.53      266.52     19.53 o 
   1   7  14       27.03        6.88     11.93 o 
   2   7  14        0.00      -17.16     11.44 o 
   3   7  14        0.07      -17.13     13.50 o 
   4   7  14       18.65       -4.36     16.86 o 
  -4   8  14       12.40      -10.12     15.62 o 
  -3   8  14        6.78        8.03     16.39 o 
  -2   8  14        2.07       -5.24      8.68 o 
  -1   8  14        0.79        3.45      8.90 o 
   0   8  14        2.19       -0.06      9.51 o 
   1   8  14       18.66       12.06     11.22 o 
   2   8  14       67.05       52.68     19.20 o 
   3   8  14       13.45      -12.65     15.50 o 
  -3   9  14       18.84       -3.72     13.04 o 
  -2   9  14        8.58       26.43     15.84 o 
  -1   9  14       34.78       42.96     13.96 o 
   0   9  14       28.88       15.44     11.36 o 
   1   9  14        8.87        0.30     10.70 o 
   2   9  14        3.98       -5.68     14.28 o 
  -2  10  14       35.88       66.70     20.20 o 
  -1  10  14       50.83       62.36     18.99 o 
   0  10  14       49.76       35.96     16.28 o 
   1  10  14        0.06       -8.34     11.39 o 
  -5   0  15       16.92        8.03     24.03 o 
  -3   0  15        0.99      -15.80     10.53 o 
  -1   0  15        5.76       -8.87     13.25 o 
   1   0  15      407.87      347.20     32.00 o 
   3   0  15       88.79       82.04     16.77 o 
   5   0  15      174.86      146.09     37.44 o 
  -6   1  15       77.54       85.24     24.25 o 
  -5   1  15       27.94       16.75     16.36 o 
  -4   1  15       49.79       34.58     12.71 o 
  -3   1  15       22.38        7.92      9.99 o 
  -2   1  15        9.38       -0.57      8.74 o 
   0   1  15      135.50      158.75     36.10 o 
   1   1  15       15.57       26.80     11.25 o 
   2   1  15        6.24      -10.21      8.99 o 
   3   1  15      316.28      283.58     20.32 o 
   4   1  15       37.91       35.48     11.26 o 
   5   1  15        0.09       -4.42     11.70 o 
  -6   2  15       59.54       37.87     20.55 o 
  -5   2  15        9.01        3.93     16.00 o 
  -4   2  15      221.51      221.91     45.21 o 
  -3   2  15       26.89       19.27     12.14 o 
  -2   2  15       81.67       67.73     13.68 o 
  -1   2  15        2.98       -6.88     14.76 o 
   0   2  15       20.04       11.67     10.13 o 
   1   2  15       59.74       37.64     12.20 o 
   2   2  15       42.66       48.70     11.02 o 
   3   2  15       64.63       75.24     14.39 o 
   4   2  15       50.80       45.37     13.24 o 
  -5   3  15        0.77       -4.57     10.65 o 
  -4   3  15      241.57      258.85     39.10 o 
  -3   3  15      237.33      296.22     25.32 o 
  -2   3  15      328.52      338.87     30.67 o 
  -1   3  15        4.73       11.51      9.87 o 
   0   3  15       97.49       95.55     22.65 o 
   1   3  15       28.98       24.42      9.92 o 
   2   3  15       34.41       27.15     10.59 o 
   3   3  15       12.38       -2.11      9.52 o 
   4   3  15        0.31       -4.11     14.41 o 
  -5   4  15       29.92       27.30     14.24 o 
  -4   4  15       11.98        2.30     11.41 o 
  -3   4  15        0.13       -3.22      9.57 o 
  -2   4  15      695.76      662.47     30.03 o 
  -1   4  15      240.92      277.04     35.67 o 
   0   4  15      297.08      303.05     24.96 o 
   1   4  15      225.48      215.10     19.09 o 
   2   4  15        0.80       -6.49      8.78 o 
   4   4  15       45.39       44.73     19.31 o 
  -5   5  15       10.07       -3.66     14.03 o 
  -4   5  15      120.64      138.77     19.41 o 
  -3   5  15        1.20       -8.92     10.70 o 
  -2   5  15        3.66       -5.57      9.95 o 
  -1   5  15      492.52      487.32     33.06 o 
   0   5  15       81.40       71.66     11.83 o 
   1   5  15      152.40      144.60     17.19 o 
   2   5  15      290.45      263.87     67.36 o 
   3   5  15       24.93       15.24     14.81 o 
   4   5  15       21.38        1.94     16.99 o 
  -5   6  15       10.78       13.77     26.80 o 
  -4   6  15        8.49       -3.40     12.10 o 
  -3   6  15      172.66      179.03     27.59 o 
  -2   6  15      110.62      146.57     19.21 o 
  -1   6  15       40.24       37.90     12.27 o 
   0   6  15        0.00       -1.66      7.73 o 
   1   6  15        8.37      -12.29     10.87 o 
   3   6  15      113.99      143.08     24.99 o 
  -4   7  15        5.70      -10.14     15.07 o 
  -3   7  15        3.26       -6.87     10.87 o 
  -2   7  15        9.57       12.69     11.25 o 
  -1   7  15       58.94       55.32     11.90 o 
   0   7  15       86.12       98.04     16.33 o 
   1   7  15       54.58       38.00     15.91 o 
   2   7  15       22.38       23.01     16.11 o 
   3   7  15        6.72       -5.18     16.38 o 
  -3   8  15        4.20        8.37     17.42 o 
  -2   8  15       19.63       26.97     13.71 o 
  -1   8  15       75.84       74.89     14.83 o 
   0   8  15       30.48       24.82     12.90 o 
   1   8  15        5.53        8.28     14.35 o 
   2   8  15       90.20       91.14     22.09 o 
  -2   9  15        9.28        5.13     15.82 o 
  -1   9  15        0.03       -6.60     10.45 o 
   0   9  15       10.37       -1.30     11.18 o 
   1   9  15       39.64       17.95     14.89 o 
  -4   0  16        2.63       -0.84     19.03 o 
  -2   0  16       15.02       10.78     17.96 o 
   0   0  16        6.91       -6.51     16.28 o 
   2   0  16       12.01        9.88     16.95 o 
   4   0  16       51.84       42.72     23.30 o 
  -5   1  16       15.77      -14.93     30.12 o 
  -4   1  16       11.98        2.55     16.00 o 
  -3   1  16       12.49        9.40     10.82 o 
  -2   1  16       70.25       58.85     16.89 o 
  -1   1  16      155.99      160.90     22.35 o 
   0   1  16        0.46       -4.48      9.59 o 
   1   1  16       88.16       95.71     17.54 o 
   2   1  16       76.10       85.05     18.81 o 
   3   1  16      176.23      171.49     22.90 o 
   4   1  16        0.14      -12.55     10.57 o 
  -5   2  16        3.77       16.47     17.63 o 
  -4   2  16        5.22       10.23     11.18 o 
  -3   2  16      277.85      295.64     25.68 o 
  -2   2  16        0.41      -13.69      9.29 o 
  -1   2  16      105.78      115.74     19.65 o 
   0   2  16       88.84      121.82     31.16 o 
   1   2  16      471.95      460.68     28.20 o 
   2   2  16        0.18       -1.59     11.06 o 
   3   2  16       79.48      102.07     19.54 o 
   4   2  16        1.39        1.89     12.35 o 
  -5   3  16       67.64       78.12     24.72 o 
  -4   3  16       55.45       47.11     14.70 o 
  -3   3  16       10.19       13.55     10.54 o 
  -2   3  16      158.40      164.17     21.80 o 
  -1   3  16      743.42      690.56     37.43 o 
   0   3  16       31.18       22.85     12.57 o 
   1   3  16       18.64       12.15     13.11 o 
   2   3  16      115.48      174.10     46.09 o 
   3   3  16        0.06        6.91     10.73 o 
   4   3  16        2.33       -3.52     16.64 o 
  -5   4  16        0.42       -3.10     13.07 o 
  -4   4  16        8.16       17.20     13.05 o 
  -3   4  16      204.66      243.28     24.32 o 
  -2   4  16       10.58        2.60     10.64 o 
  -1   4  16      147.55      171.22     19.89 o 
   0   4  16      348.69      352.49     25.12 o 
   1   4  16       29.19       22.28     14.01 o 
   2   4  16        2.57      -10.49     10.72 o 
   4   4  16        6.62       -2.12     17.14 o 
  -4   5  16        5.26       18.33     13.36 o 
  -3   5  16       85.22       90.14     16.90 o 
  -2   5  16       88.46       72.13     15.27 o 
  -1   5  16        1.88        0.59      9.98 o 
   0   5  16       84.22      121.03     49.01 o 
   1   5  16       57.22       43.10     18.28 o 
   2   5  16        0.83        1.05     13.69 o 
   3   5  16       13.06      -12.65     14.76 o 
  -4   6  16        0.34       -2.90     12.85 o 
  -3   6  16       13.64        7.18     12.42 o 
  -2   6  16        0.33       -3.86     10.65 o 
  -1   6  16        2.88       -6.15      9.10 o 
   0   6  16       85.25      120.05     20.53 o 
   1   6  16        0.01      -13.70     11.40 o 
   2   6  16       28.70       -1.59     21.95 o 
   3   6  16        1.89      -14.53     14.14 o 
  -3   7  16        0.55        5.95     13.17 o 
  -2   7  16       48.51       37.45     14.77 o 
  -1   7  16        0.94        6.62     10.63 o 
   0   7  16        0.41       -6.61     10.22 o 
   1   7  16        9.15        6.75     13.91 o 
   2   7  16       32.44       25.20     16.83 o 
  -3   8  16        1.79        0.10     17.94 o 
  -2   8  16       16.38       12.71     13.62 o 
  -1   8  16        0.00        2.25     13.59 o 
   0   8  16       13.79       10.36     11.42 o 
   1   8  16       11.48       10.85     15.83 o 
  -1   9  16       13.09       -1.43     14.15 o 
   0   9  16        1.11       10.13     12.35 o 
  -5   0  17       17.11       16.62     25.71 o 
  -3   0  17       93.79      103.35     33.46 o 
  -1   0  17       11.41        6.68     17.85 o 
   1   0  17      148.96      196.92     34.64 o 
   3   0  17       33.30        2.86     18.08 o 
  -5   1  17        1.58        9.21     18.22 o 
  -4   1  17       24.64       37.89     46.65 o 
  -3   1  17       17.54        6.34     17.31 o 
  -2   1  17       21.88        7.56     13.77 o 
  -1   1  17       46.08       60.19     18.05 o 
   0   1  17       29.20       16.15     13.84 o 
   1   1  17       38.65       29.75     21.14 o 
   2   1  17       91.27       92.90     18.83 o 
   3   1  17       20.16       10.01     12.27 o 
  -5   2  17        0.16      -23.28     21.14 o 
  -4   2  17        4.48       12.01     12.87 o 
  -3   2  17        0.02       -1.62     10.96 o 
  -2   2  17        8.22        9.10     14.04 o 
  -1   2  17      128.65      117.47     20.93 o 
   0   2  17       66.50       79.13     17.32 o 
   1   2  17       47.42       34.87     14.14 o 
   2   2  17       16.58       11.54     13.16 o 
   3   2  17        4.51        6.71     11.80 o 
  -4   3  17       37.28       41.43     14.40 o 
  -3   3  17       68.49       61.53     16.59 o 
  -2   3  17        4.35       14.26     12.10 o 
  -1   3  17        1.63       -4.12     11.96 o 
   0   3  17        0.06       -0.03     11.82 o 
   1   3  17       17.62       19.88     13.62 o 
   2   3  17        2.53        0.66     13.11 o 
   3   3  17        0.07      -11.98     13.74 o 
  -4   4  17      185.56      224.07     25.40 o 
  -3   4  17        1.66       -9.21     12.48 o 
  -2   4  17       74.90       87.82     19.91 o 
  -1   4  17        0.01       -0.21     11.77 o 
   0   4  17        4.14       -6.51     11.31 o 
   1   4  17       25.40       21.40     14.11 o 
   2   4  17      150.65      153.01     48.70 o 
   3   4  17       24.62       22.83     16.08 o 
  -4   5  17        0.24       -0.21     13.29 o 
  -3   5  17       53.58       58.39     16.59 o 
  -2   5  17      158.53      175.19     21.31 o 
  -1   5  17       11.00        0.27     11.14 o 
   0   5  17      151.22      145.35     51.06 o 
   1   5  17       29.66       28.58     16.84 o 
   2   5  17        0.23       -4.77     16.34 o 
   3   5  17       15.26       -6.12     14.84 o 
  -3   6  17       17.81       11.13     14.12 o 
  -2   6  17        0.14      -11.40     11.71 o 
  -1   6  17        0.51        2.25     11.07 o 
   0   6  17      110.16      148.41     24.28 o 
   1   6  17       29.10        4.10     18.02 o 
   2   6  17        1.58       -7.58     13.92 o 
  -3   7  17       41.26       28.17     15.52 o 
  -2   7  17       12.34       11.37     14.01 o 
  -1   7  17       33.92       27.25     13.34 o 
   0   7  17        1.72        2.19     18.02 o 
   1   7  17       14.50        9.49     20.21 o 
  -1   8  17        2.11        9.16     19.42 o 
   0   8  17       74.99       57.22     18.50 o 
  -4   0  18        7.01      -25.20     21.84 o 
  -2   0  18        2.04       -2.64     19.25 o 
   0   0  18       14.94       33.57     19.59 o 
   2   0  18       97.48       77.36     26.72 o 
  -4   1  18       26.91       40.02     24.03 o 
  -3   1  18        0.20        2.35     15.57 o 
  -2   1  18        9.71        2.10     13.63 o 
  -1   1  18       57.23       55.88     17.86 o 
   1   1  18       39.11       24.81     13.97 o 
   2   1  18        0.43       -2.03     11.89 o 
   3   1  18       10.03       -1.99     13.75 o 
  -4   2  18        1.09      -11.81     16.08 o 
  -3   2  18      170.75      201.43     26.90 o 
  -2   2  18       88.59       83.98     21.30 o 
  -1   2  18        1.60      -14.62     11.76 o 
   0   2  18        0.68      -11.32     11.19 o 
   1   2  18       12.99        1.15     12.46 o 
   2   2  18       53.00       55.68     22.40 o 
   3   2  18       20.58       27.64     15.42 o 
  -4   3  18       26.98       35.30     16.00 o 
  -3   3  18       91.14       55.80     16.33 o 
  -2   3  18        4.56       -8.63     10.87 o 
  -1   3  18       22.98       37.06     15.72 o 
   0   3  18       11.01        8.89     13.58 o 
   1   3  18       65.29       55.48     17.94 o 
   2   3  18        0.78       -4.19     12.03 o 
  -3   4  18       28.77       17.82     14.26 o 
  -2   4  18       24.43       27.45     13.73 o 
  -1   4  18        6.29        6.48     14.21 o 
   0   4  18        3.80      -12.71     10.44 o 
   1   4  18        3.39       -2.12     13.51 o 
   2   4  18       61.39       72.88     19.10 o 
  -3   5  18        4.89       -3.74     12.74 o 
  -2   5  18        1.89       -0.16     11.68 o 
  -1   5  18        9.75       16.90     16.11 o 
   0   5  18       33.62       33.03     16.17 o 
   1   5  18       29.65       14.88     19.48 o 
   2   5  18        0.03       12.74     20.94 o 
  -2   6  18       83.92      116.78     21.52 o 
  -1   6  18        7.68        7.23     13.63 o 
   0   6  18       22.03       25.26     17.23 o 
   1   6  18        6.96      -13.14     18.52 o 
  -3   0  19        0.21       -7.41     24.36 o 
  -1   0  19        5.22       17.40     21.67 o 
   1   0  19      127.68      150.28     35.25 o 
  -3   1  19        6.32        8.23     17.96 o 
  -2   1  19       59.80       22.46     18.33 o 
  -1   1  19       48.49       15.27     15.08 o 
   0   1  19        0.08        7.33     13.95 o 
   1   1  19       51.05       65.66     17.64 o 
   2   1  19       20.43       57.97     17.00 o 
  -3   2  19       72.86       71.25     39.15 o 
  -2   2  19        0.46       16.18     16.89 o 
  -1   2  19       62.04       74.85     29.75 o 
   0   2  19        7.70       -5.13     13.17 o 
   1   2  19        9.10       21.50     14.35 o 
   2   2  19       82.99      108.22     22.90 o 
  -3   3  19        0.47        2.32     14.17 o 
  -2   3  19        3.20      -10.13     15.18 o 
  -1   3  19        2.19      -10.69     14.43 o 
   0   3  19       37.62       38.10     18.07 o 
   1   3  19        3.42      -13.47     12.45 o 
  -2   4  19        5.18       -4.10     13.59 o 
  -1   4  19       16.05       16.31     15.40 o 
   0   4  19      102.45       98.58     38.79 o 
   1   4  19        1.47       -9.54     14.43 o 
  -2   5  19       31.27       11.75     14.40 o 
  -1   5  19       22.69       25.57     16.91 o 
   0   5  19        2.96      -16.29     13.68 o 
  -2   0  20        0.69      -12.29     22.96 o 
   0   0  20      104.42      121.37     31.89 o 
  -2   1  20       72.71       40.96     22.03 o 
  -1   1  20       56.00       73.48     21.29 o 
   0   1  20        4.75       12.99     16.00 o 
   1   1  20        1.16        5.40     14.49 o 
  -2   2  20        3.23      -18.03     15.33 o 
  -1   2  20        1.75       -2.40     16.24 o 
   0   2  20        9.89       18.07     16.55 o 
  -1   3  20       38.13       27.54     17.50 o 
   0   3  20       14.40        8.93     16.02 o 
                                                 
